# Supplementary material for: BMPs direct sensory interneuron identity in the developing spinal cord using signal-specific not morphogenic activities
Source: eLife. 2017 Sep 19;6:e30647. doi: 10.7554/eLife.30647 (PMC5605194; doi:10.7554/eLife.30647)
Supplement: Figure 2—source data 1. [file elife-30647-fig2-data1.xlsx]

## Sheet: pSmad
pSmad (Mean intensity values)
CONTROL					BMP4					BMP7
Control/background	control normalized to control	EP/background	normalized to control		Control/background	control normalized to control	EP/background	normalized to control		Control/background	control normalized to control	EP/background	normalized to control
0.934878	0.379535	0.984925	0.399853		1.2195	0.967936	2.31578	1.83808		0.904174	0.703048	1.45875	1.13426
0.851957	0.345871	0.900593	0.365616		1.11053	0.881444	1.34568	1.06809		1.01719	0.790926	1.74958	1.3604
0.971577	0.394434	0.974246	0.395517		1.12015	0.889082	1.36699	1.085		2.06328	1.60432	2.01552	1.56719
0.959093	0.389366	0.882624	0.358321		1.10441	0.876588	1.70626	1.35429		2.10394	1.63594	2.75229	2.14006
1.78443	0.724428	2.03652	0.82677		1.38107	1.09618	2.58044	2.04814		1.32027	1.02659	1.29759	1.00895
1.07636	0.436973	1.19226	0.484025		1.02698	0.815132	1.17747	0.934583		1.29718	1.00863	1.28578	0.999766
1.06321	0.431636	0.97331	0.395137		1.44362	1.14583	2.98418	2.3686		1.60323	1.24661	1.40777	1.09463
1.38343	0.561635	1.56042	0.633487		1.23959	0.983881	1.75076	1.38961		1.19434	0.928666	1.46888	1.14214
0.805264	0.326915	0.81477	0.330774		1.78624	1.41777	2.33377	1.85236		1.19829	0.93174	1.49693	1.16395
0.908046	0.368642	0.885834	0.359625		1.16089	0.921418	1.54767	1.22841		0.986651	0.767178	1.51632	1.17903
2.91493	1.18338	3.23827	1.31465		1.3607	1.08001	1.90916	1.51534		1.30911	1.01791	2.09925	1.63229
2.76274	1.1216	2.49934	1.01466		1.16241	0.922625	1.75946	1.39652		1.15269	0.896286	1.51993	1.18183
3.21194	1.30396	2.93814	1.1928		1.10185	0.874558	2.33769	1.85547		1.08599	0.844417	1.05995	0.824175
3.13702	1.27355	2.69514	1.09415		0.938291	0.744738	1.32754	1.05369		1.25965	0.979455	1.45401	1.13058
7.59938	3.08514	5.98063	2.42797		1.08229	0.859036	2.07885	1.65002		1.11863	0.869798	1.07704	0.837462
1.96874	0.799255	1.71712	0.697106		1.49937	1.19008	2.21915	1.76138		0.823776	0.640534	0.994363	0.773175
2.24898	0.913024	2.54694	1.03399		1.24325	0.986786	1.85488	1.47225		1.30351	1.01355	2.25351	1.75224
1.7471	0.709275	1.66357	0.675365		2.7886	2.21336	1.11338	0.883706		0.893244	0.694549	1.3497	1.04947
2.44841	0.993989	3.1746	1.2888		0.992006	0.787373	1.07765	0.855349		1.89649	1.47463	3.44448	2.67828
2.72013	1.1043	2.98428	1.21154		0.862563	0.684632	1.66017	1.3177		1.10707	0.860808	1.27265	0.989563
2.57101	1.04376	2.89275	1.17438		1.09933	0.872554	1.33251	1.05764		1.79671	1.39705	3.2848	2.55412
2.21136	0.897753	2.15909	0.876532		0.993601	0.788638	0.926354	0.735264		1.38289	1.07528	3.25654	2.53215
3.64762	1.48083	3.31602	1.34621		0.802783	0.637183	2.10035	1.66708		1.14957	0.893861	0.642588	0.499649
2.24403	0.911016	2.95491	1.19961		1.38806	1.10172	1.33927	1.063		1.31983	1.02625	1.62212	1.26129
3.07887	1.24994	2.67042	1.08412		0.765723	0.607768	0.921599	0.73149		1.70899	1.32884	1.78817	1.39041
2.85194	1.15781	3.13895	1.27433		0.925214	0.734358	1.11395	0.884165		1.07486	0.835765	1.25255	0.973931
1.94975	0.791545	2.18425	0.886748		1.01184	0.803113	1.40496	1.11514		0.957741	0.7447	1.18242	0.919399
4.1608	1.68917	4.46734	1.81362		0.832317	0.660625	0.82449	0.654412		1.06118	0.825126	1.09597	0.852183
3.20777	1.30227	2.97141	1.20631		0.768358	0.609859	1.46668	1.16413		1.16449	0.905459	1.77401	1.37939
3.54357	1.43859	3.84647	1.56156		1.01063	0.802153	1.23687	0.981729		1.32736	1.0321	1.88355	1.46457
3.6185	1.46901	4.03081	1.6364		0.829531	0.658414	1.76249	1.39892		1.28608	1	1.6919	1.31555
2.63218	1.06859	2.90421	1.17903		1.07445	0.852812	2.28483	1.81351			Normal distribution?	No
3.68246	1.49498	3.2654	1.32566		0.966163	0.766861	0.967705	0.768084			t-test p value	0.000214909
2.46371	1.0002	2.56452	1.04112		0.946516	0.751266	2.15834	1.71311			standard error	0.0984752
2.1037	0.854046	2.30741	0.936745		2.97569	2.36185	8.3074	6.59373			Mann-Whitney p value	0.005
2.79842	1.13608	2.10672	0.855271		1.48493	1.17861	1.91801	1.52236
2.8758	1.16749	3.68153	1.4946		1.4923	1.18446	1.4831	1.17716
2.46322	1	2.48934	1.01061		0.828544	0.65763	1.14827	0.911403
	Normal distribution?	No			1.04893	0.832553	1.47242	1.16869
	t-test p value	0.716531			1.02702	0.815162	1.09813	0.871606
	standard error	0.0766979			1.15381	0.915801	1.46345	1.16156
	Mann-Whitney p value	0.7228			1.16662	0.925971	1.2428	0.986435
					1.87285	1.48652	3.78905	3.00744
					1.08903	0.864383	1.34915	1.07084
					1.05864	0.840262	2.08257	1.65297
					1.0613	0.842369	2.32049	1.84181
					1.49619	1.18756	3.71994	2.95258
					1.45531	1.15511	4.12648	3.27526
					2.47908	1.96769	5.19247	4.12135
					1.4389	1.14208	4.38038	3.47678
					1.88593	1.49689	3.7763	2.99731
					1.4606	1.1593	3.44293	2.73272
					1.25989	1	2.08847	1.65766
						Normal distribution?	No
						t-test p value	5.43436e-07
						standard error	0.144828
						Mann-Whitney p value	<0.0001

## Sheet: Mafb-RP
Mafb, Roofplate (Normalized cell numbers)
CONTROL					BMP4					BMP7
control side	control normalized to control	EP side	EP normalized to control		EP control embryo	normalized to control	Bmp4 EP	normalized to control embryo		EP control embryo	normalized to control	Bmp7 EP	normalized to control embryo
11	0.603659	10	0.54878		10	0.534125	22	1.17507		10	0.534125	79	4.21958
10	0.54878	13	0.713415		13	0.694362	23	1.22849		13	0.694362	46	2.45697
13	0.713415	18	0.987805		18	0.961424	17	0.908012		18	0.961424	64	3.4184
13	0.713415	11	0.603659		11	0.587537	18	0.961424		11	0.587537	54	2.88427
10	0.54878	10	0.54878		10	0.534125	11	0.587537		10	0.534125	31	1.65579
14	0.768293	21	1.15244		21	1.12166	17	0.908012		21	1.12166	96	5.1276
17	0.932927	21	1.15244		21	1.12166	23	1.22849		21	1.12166	68	3.63205
16	0.878049	23	1.2622		23	1.22849	10	0.534125		23	1.22849	28	1.49555
15	0.823171	12	0.658537		12	0.64095	32	1.7092		12	0.64095	33	1.76261
15	0.823171	14	0.768293		14	0.747774	14	0.747774		14	0.747774	24	1.2819
13	0.713415	14	0.768293		14	0.747774	53	2.83086		14	0.747774	96	5.1276
22	1.20732	20	1.09756		20	1.06825	27	1.44214		20	1.06825	53	2.83086
19	1.04268	21	1.15244		21	1.12166	49	2.61721		21	1.12166	98	5.23442
21	1.15244	19	1.04268		19	1.01484	19	1.01484		19	1.01484	16	0.854599
14	0.768293	14	0.768293		14	0.747774	90	4.80712		14	0.747774	11	0.587537
16	0.878049	15	0.823171		15	0.801187	107	5.71513		15	0.801187	35	1.86944
24	1.31707	24	1.31707		24	1.2819	89	4.75371		24	1.2819	23	1.22849
17	0.932927	17	0.932927		17	0.908012	36	1.92285		17	0.908012	8	0.4273
19	1.04268	20	1.09756		20	1.06825	16	0.854599		20	1.06825	26	1.38872
21	1.15244	23	1.2622		23	1.22849	12	0.64095		23	1.22849	122	6.51632
18	0.987805	20	1.09756		20	1.06825	22	1.17507		20	1.06825	123	6.56973
21	1.15244	23	1.2622		23	1.22849	32	1.7092		23	1.22849	18	0.961424
18	0.987805	20	1.09756		20	1.06825	7	0.373887		20	1.06825	9	0.480712
34	1.86585	23	1.2622		23	1.22849	14	0.747774		23	1.22849	10	0.534125
22	1.20732	22	1.20732		22	1.17507	16	0.854599		22	1.17507	6	0.320475
20	1.09756	16	0.878049		16	0.854599	11	0.587537		16	0.854599	12	0.64095
19	1.04268	17	0.932927		17	0.908012	17	0.908012		17	0.908012	16	0.854599
18	0.987805	22	1.20732		22	1.17507	8	0.4273		22	1.17507	36	1.92285
19	1.04268	25	1.37195		25	1.33531	44	2.35015		25	1.33531	44.3214	2.36732
22	1.20732	18	0.987805		18	0.961424	32	1.7092		18	0.961424
25	1.37195	32	1.7561		32	1.7092	29	1.54896		32	1.7092
18	0.987805	15	0.823171		15	0.801187	42	2.24332		15	0.801187
29	1.59146	27	1.48171		27	1.44214	23	1.22849		27	1.44214
20	1.09756	22	1.20732		22	1.17507	9	0.480712		22	1.17507
15	0.823171	15	0.823171		15	0.801187	26	1.38872		15	0.801187
18	0.987805	17	0.932927		17	0.908012	44	2.35015		17	0.908012
18.2222	1	18.7222	1.02744		18.7222	1	40	2.1365		18.7222	1
	Normal distribution?	Yes					29.7568	1.58938			Normal distribution?	yes
	t-test p value	0.670313				Normal distribution?	No				t-test p value	7.00848e-05
	standard error	0.0452119				t-test p value	0.00682708				standard error	0.36012
						standard error	0.20415
						Mann-Whitney p value	0.1155

## Sheet: Lhx2-9 dI1
Lhx2/9, dI1 (Normalized cell numbers)
CONTROL					BMP4					BMP7
control side	control normalized to control	EP side	EP normalized to control		EP control embryo	normalized to control	Bmp4 EP	normalized to control embryo		EP control embryo	normalized to control	Bmp7 EP	normalized to control embryo
11	0.679195	14	0.86443		14	0.820382	94	5.50828		14	0.820382	81	4.7465
11	0.679195	15	0.926174		15	0.878981	120	7.03185		15	0.878981	8	0.46879
13	0.802685	10	0.61745		10	0.585987	101	5.91847		10	0.585987	41	2.40255
12	0.74094	12	0.74094		12	0.703185	114	6.68025		12	0.703185	11	0.644586
19	1.17315	16	0.987919		16	0.93758	74	4.33631		16	0.93758	10	0.585987
13	0.802685	14	0.86443		14	0.820382	42	2.46115		14	0.820382	11	0.644586
25	1.54362	35	2.16107		35	2.05096	65	3.80892		35	2.05096	38	2.22675
20	1.2349	16	0.987919		16	0.93758	93	5.44968		16	0.93758	37	2.16815
11	0.679195	16	0.987919		16	0.93758	92	5.39108		16	0.93758	22	1.28917
14	0.86443	12	0.74094		12	0.703185	88	5.15669		12	0.703185	40	2.34395
12	0.74094	12	0.74094		12	0.703185	50	2.92994		12	0.703185	53	3.10573
16	0.987919	16	0.987919		16	0.93758	57	3.34013		16	0.93758	28	1.64076
15	0.926174	13	0.802685		13	0.761783	150	8.78981		13	0.761783	44	2.57834
12	0.74094	12	0.74094		12	0.703185	127	7.44204		12	0.703185	47	2.75414
15	0.926174	14	0.86443		14	0.820382	132	7.73503		14	0.820382	6	0.351592
14	0.86443	17	1.04966		17	0.996178	82	4.8051		17	0.996178	68	3.98471
16	0.987919	17	1.04966		17	0.996178	126	7.38344		17	0.996178	13	0.761783
14	0.86443	14	0.86443		14	0.820382	106	6.21146		14	0.820382	48	2.81274
12	0.74094	14	0.86443		14	0.820382	117	6.85605		14	0.820382	46	2.69554
13	0.802685	14	0.86443		14	0.820382	125	7.32484		14	0.820382	43	2.51975
10	0.61745	11	0.679195		11	0.644586	153	8.96561		11	0.644586	44	2.57834
22	1.35839	22	1.35839		22	1.28917	145	8.49682		22	1.28917	34	1.99236
14	0.86443	13	0.802685		13	0.761783	131	7.67643		13	0.761783	75	4.3949
19	1.17315	14	0.86443		14	0.820382	100	5.85987		14	0.820382	60	3.51592
16	0.987919	13	0.802685		13	0.761783	87	5.09809		13	0.761783	42	2.46115
15	0.926174	13	0.802685		13	0.761783	127	7.44204		13	0.761783	34	1.99236
15	0.926174	14	0.86443		14	0.820382	104	6.09427		14	0.820382	30	1.75796
10	0.61745	11	0.679195		11	0.644586	82	4.8051		11	0.644586	76	4.4535
14	0.86443	19	1.17315		19	1.11338	103	6.03567		19	1.11338	36	2.10955
22	1.35839	26	1.60537		26	1.52357				26	1.52357	67	3.92611
21	1.29664	21	1.29664		21	1.23057				21	1.23057	88	5.15669
24	1.48188	25	1.54362		25	1.46497				25	1.46497	87	5.09809
14	0.86443	21	1.29664		21	1.23057				21	1.23057	92	5.39108
11	0.679195	22	1.35839		22	1.28917				22	1.28917	92	5.39108
15	0.926174	13	0.802685		13	0.761783				13	0.761783	108	6.32866
25	1.54362	24	1.48188		24	1.40637				24	1.40637	98	5.74268
33	2.03758	26	1.60537		26	1.52357				26	1.52357	60	3.51592
23	1.42013	24	1.48188		24	1.40637				24	1.40637	74	4.33631
17	1.04966	18	1.11141		18	1.05478				18	1.05478	45	2.63694
23	1.42013	22	1.35839		22	1.28917				22	1.28917	49.6667	2.9104
17	1.04966	23	1.42013		23	1.34777				23	1.34777
20	1.2349	24	1.48188		24	1.40637				24	1.40637
13	0.802685	13	0.802685		13	0.761783				13	0.761783
13	0.802685	18	1.11141		18	1.05478				18	1.05478
16	0.987919	19	1.17315		19	1.11338				19	1.11338
15	0.926174	13	0.802685		13	0.761783				13	0.761783
16.1957	1	17.0652	1.05369		17.0652	1				17.0652	1
	Normal distribution?	No				Normal distribution?	Yes				Normal distribution?	yes
	t-test p value	0.415004				t-test p value	3.16233e-30				t-test p value	9.76438e-12
	standard error	0.0482264				standard error	0.326626				standard error	0.256903
	Mann-Whitney p value	0.4689				Mann-Whitney p value	<0.0001				Mann-Whitney p value	<0.0001

## Sheet: Lhx1-5 dI2
Lhx1/5+ Pax2-, dI2 (Normalized cell numbers)
CONTROL					BMP4					BMP7
control side	control normalized to control	EP side	EP normalized to control		EP control embryo	normalized to control	Bmp4 EP	normalized to control embryo		EP control embryo	normalized to control	Bmp7 EP	normalized to control embryo
13	0.865019	12	0.798479		12	0.785047	12	0.785047		12	0.785047	40	2.61682
14	0.931559	15	0.998099		15	0.981308	34	2.2243		15	0.981308	15	0.981308
13	0.865019	13	0.865019		13	0.850467	16	1.04673		13	0.850467	32	2.09346
23	1.53042	15	0.998099		15	0.981308	24	1.57009		15	0.981308	12	0.785047
13	0.865019	16	1.06464		16	1.04673	25	1.63551		16	1.04673	46	3.00935
18	1.19772	24	1.59696		24	1.57009	73	4.7757		24	1.57009	24	1.57009
15	0.998099	13	0.865019		13	0.850467	34	2.2243		13	0.850467	22	1.43925
18	1.19772	20	1.3308		20	1.30841	28	1.83178		20	1.30841	16	1.04673
17	1.13118	14	0.931559		14	0.915888	39	2.5514		14	0.915888	20	1.30841
14	0.931559	15	0.998099		15	0.981308	22	1.43925		15	0.981308	15	0.981308
17	1.13118	20	1.3308		20	1.30841	69	4.51402		20	1.30841	27	1.76636
16	1.06464	17	1.13118		17	1.11215	36	2.35514		17	1.11215	4	0.261682
13	0.865019	18	1.19772		18	1.17757	21	1.37383		18	1.17757	19	1.24299
16	1.06464	14	0.931559		14	0.915888	24	1.57009		14	0.915888	11	0.719626
14	0.931559	16	1.06464		16	1.04673	22	1.43925		16	1.04673	15	0.981308
20	1.3308	17	1.13118		17	1.11215	27	1.76636		17	1.11215	9	0.588785
13	0.865019	19	1.26426		19	1.24299	228	14.9159		19	1.24299	10	0.654206
20	1.3308	16	1.06464		16	1.04673	37	2.42056		16	1.04673	9	0.588785
11	0.731939	26	1.73004		26	1.70093	40	2.61682		26	1.70093	11	0.719626
17	1.13118	16	1.06464		16	1.04673	67	4.38318		16	1.04673	8	0.523364
19	1.26426	17	1.13118		17	1.11215	78	5.1028		17	1.11215	4	0.261682
18	1.19772	19	1.26426		19	1.24299	117	7.65421		19	1.24299	7	0.457944
16	1.06464	13	0.865019		13	0.850467	74	4.84112		13	0.850467	20	1.30841
13	0.865019	14	0.931559		14	0.915888	115	7.52336		14	0.915888	7	0.457944
22	1.46388	19	1.26426		19	1.24299	135	8.83178		19	1.24299	10	0.654206
13	0.865019	16	1.06464		16	1.04673	136	8.8972		16	1.04673	18	1.17757
11	0.731939	11	0.731939		11	0.719626	58.9615	3.8573		11	0.719626	14	0.915888
15	0.998099	11	0.731939		11	0.719626				11	0.719626	16	1.04673
9	0.598859	13	0.865019		13	0.850467				13	0.850467	16	1.04673
12	0.798479	9	0.598859		9	0.588785				9	0.588785	14	0.915888
15	0.998099	18	1.19772		18	1.17757				18	1.17757	72	4.71028
16	1.06464	13	0.865019		13	0.850467				13	0.850467	17	1.11215
10	0.665399	9	0.598859		9	0.588785				9	0.588785	26	1.70093
11	0.731939	10	0.665399		10	0.654206				10	0.654206	15	0.981308
11	0.731939	7	0.465779		7	0.457944				7	0.457944	23	1.50467
15.0286	1	15.2857	1.01711		15.2857	1				15.2857	1	20	1.30841
	Normal distribution?	yes				Normal distribution?	No					31	2.02804
	t-test p value	0.773695				t-test p value	4.10612e-06					19	1.24299
	standard error	0.0455294				standard error	0.652023					18	1.17757
						Mann-Whitney p value	<0.0001					20	1.30841
												19	1.24299
												57	3.72897
												12	0.785047
												28	1.83178
												15	0.981308
												17	1.11215
												18	1.17757
												8	0.523364
												13	0.850467
												9	0.588785
												14	0.915888
												7	0.457944
												4	0.261682
												12	0.785047
												19	1.24299
												18.2545	1.19422
											Normal distribution?	No
											t-test p value	0.17385
											standard error	0.109156
											Mann-Whitney p value	0.874

## Sheet: Isl1 dI3
Isl1, dI3 (Normalized cell numbers)
CONTROL					BMP4					BMP7
control side	control normalized to control	EP side	EP normalized to control		EP control embryo	normalized to control	Bmp4 EP	normalized to control embryo		EP control embryo	normalized to control	Bmp7 EP	normalized to control embryo
22	1.10245	22	1.10245		22	1.16883	31	1.64699		22	1.16883	43	2.28453
9	0.451002	16	0.801782		16	0.850059	48	2.55018		16	0.850059	25	1.32822
19	0.952116	18	0.902004		18	0.956316	37	1.96576		18	0.956316	43	2.28453
16	0.801782	18	0.902004		18	0.956316	42	2.2314		18	0.956316	15	0.79693
23	1.15256	25	1.25278		25	1.32822	42	2.2314		25	1.32822	25	1.32822
20	1.00223	19	0.952116		19	1.00945	20	1.06257		19	1.00945	43	2.28453
20	1.00223	14	0.701559		14	0.743802	53	2.81582		14	0.743802	30	1.59386
23	1.15256	21	1.05234		21	1.1157	76	4.03778		21	1.1157	11	0.584416
22	1.10245	19	0.952116		19	1.00945	59	3.13459		19	1.00945	22	1.16883
15	0.75167	16	0.801782		16	0.850059	40	2.12515		16	0.850059	24	1.27509
11	0.551225	9	0.451002		9	0.478158	70	3.71901		9	0.478158	53	2.81582
20	1.00223	10	0.501114		10	0.531287	59	3.13459		10	0.531287	18	0.956316
11	0.551225	9	0.451002		9	0.478158	33	1.75325		9	0.478158	5	0.265643
17	0.851893	16	0.801782		16	0.850059	11	0.584416		16	0.850059	28	1.4876
14	0.701559	16	0.801782		16	0.850059	19	1.00945		16	0.850059	17	0.903188
10	0.501114	10	0.501114		10	0.531287	59	3.13459		10	0.531287	52	2.76269
29	1.45323	28	1.40312		28	1.4876	71	3.77214		28	1.4876	12	0.637544
33	1.65367	28	1.40312		28	1.4876	63	3.34711		28	1.4876	31	1.64699
11	0.551225	13	0.651448		13	0.690673	36	1.91263		13	0.690673	24	1.27509
22	1.10245	18	0.902004		18	0.956316	33	1.75325		18	0.956316	25	1.32822
13	0.651448	16	0.801782		16	0.850059	63	3.34711		16	0.850059	26	1.38135
28	1.40312	17	0.851893		17	0.903188	37	1.96576		17	0.903188	22	1.16883
6	0.300668	8	0.400891		8	0.42503	37	1.96576		8	0.42503	37	1.96576
23	1.15256	23	1.15256		23	1.22196	38	2.01889		23	1.22196	45	2.39079
37	1.85412	38	1.90423		38	2.01889	62	3.29398		38	2.01889	21	1.1157
25	1.25278	36	1.80401		36	1.91263	59	3.13459		36	1.91263	51	2.70956
28	1.40312	25	1.25278		25	1.32822	65	3.45336		25	1.32822	11	0.584416
32	1.60356	26	1.3029		26	1.38135	44	2.33766		26	1.38135	5	0.265643
21	1.05234	19	0.952116		19	1.00945	57	3.02834		19	1.00945	38	2.01889
24	1.20267	32	1.60356		32	1.70012	45	2.39079		32	1.70012	30	1.59386
25	1.25278	21	1.05234		21	1.1157	76	4.03778		21	1.1157	23	1.22196
22	1.10245	24	1.20267		24	1.27509	42	2.2314		24	1.27509	22	1.16883
23	1.15256	22	1.10245		22	1.16883	49	2.60331		22	1.16883	34	1.80638
13	0.651448	12	0.601336		12	0.637544	44	2.33766		12	0.637544	45	2.39079
24	1.20267	20	1.00223		20	1.06257	52	2.76269		20	1.06257	17	0.903188
27	1.35301	30	1.50334		30	1.59386	69	3.66588		30	1.59386	24	1.27509
7	0.35078	8	0.400891		8	0.42503	106	5.63164		8	0.42503	18	0.956316
8	0.400891	6	0.300668		6	0.318772	31	1.64699		6	0.318772	59	3.13459
20	1.00223	12	0.601336		12	0.637544	39	2.07202		12	0.637544	20	1.06257
33	1.65367	18	0.902004		18	0.956316	51	2.70956		18	0.956316	34	1.80638
23	1.15256	17	0.851893		17	0.903188	56	2.97521		17	0.903188	26	1.38135
19	0.952116	20	1.00223		20	1.06257	60	3.18772		20	1.06257	28	1.4876
15	0.75167	15	0.75167		15	0.79693	47	2.49705		15	0.79693	26	1.38135
18	0.902004	19	0.952116		19	1.00945	42	2.2314		19	1.00945	31	1.64699
17	0.851893	18	0.902004		18	0.956316	53	2.81582		18	0.956316	52	2.76269
19.9556	1	18.8222	0.943207		18.8222	1	40	2.12515		18.8222	1	51	2.70956
	Normal distribution?	yes					65	3.45336				31	1.64699
	t-test p value	0.462335					34	1.80638				15	0.79693
	standard error	0.053969					30	1.59386				38	2.01889
							51	2.70956				28	1.4876
							43	2.28453				29	1.54073
							52	2.76269				47	2.49705
							57	3.02834				16	0.850059
							36	1.91263				31	1.64699
							88	4.67532				24	1.27509
							42	2.2314				23	1.22196
							54	2.86895				18	0.956316
							48	2.55018				24	1.27509
							58	3.08146				38	2.01889
							57	3.02834				28.8814	1.53443
							40	2.12515			Normal distribution?	yes
							58	3.08146			t-test p value	5.58191e-06
							51	2.70956			standard error	0.0869622
							29	1.54073
							34	1.80638
							38	2.01889
							48	2.55018
							35	1.8595
							45	2.39079
							30	1.59386
							37	1.96576
							27	1.43447
							23	1.22196
							25	1.32822
							58	3.08146
							31	1.64699
							21	1.1157
							19	1.00945
							20	1.06257
							19	1.00945
							23	1.22196
							63	3.34711
							29	1.54073
							23	1.22196
							39	2.07202
							42	2.2314
							48	2.55018
							28	1.4876
							60	3.18772
							24	1.27509
							58	3.08146
							45.1209	2.39721
						Normal distribution?	No
						t-test p value	4.00028e-18
						standard error	0.09316
						Mann-Whitney p value	<0.0001

## Sheet: Pax2 dI4
Pax2+ Bhlhb5-, dI4 (Normalized cell numbers)
CONTROL					BMP4					BMP7
control side	control normalized to control	EP side	EP normalized to control		EP control embryo	normalized to control	Bmp4 EP	normalized to control embryo		EP control embryo	normalized to control	Bmp7 EP	normalized to control embryo
10	0.918164	15	1.37725		15	1.35029	11	0.990215		15	1.35029	6	0.540117
13	1.19361	17	1.56088		17	1.53033	16	1.44031		17	1.53033	12	1.08023
21	1.92814	20	1.83633		20	1.80039	17	1.53033		20	1.80039	8	0.720157
18	1.65269	17	1.56088		17	1.53033	9	0.810176		17	1.53033	4	0.360078
13	1.19361	15	1.37725		15	1.35029	20	1.80039		15	1.35029	9	0.810176
13	1.19361	9	0.826347		9	0.810176	6	0.540117		9	0.810176	18	1.62035
13	1.19361	19	1.74451		19	1.71037	5	0.450098		19	1.71037	8	0.720157
16	1.46906	15	1.37725		15	1.35029	4	0.360078		15	1.35029	7	0.630137
20	1.83633	15	1.37725		15	1.35029	11	0.990215		15	1.35029	7	0.630137
15	1.37725	19	1.74451		19	1.71037	4	0.360078		19	1.71037	10	0.900196
15	1.37725	15	1.37725		15	1.35029	3	0.270059		15	1.35029	5	0.450098
14	1.28543	10	0.918164		10	0.900196	8	0.720157		10	0.900196	15	1.35029
5	0.459082	7	0.642715		7	0.630137	7	0.630137		7	0.630137	7	0.630137
10	0.918164	13	1.19361		13	1.17025	9	0.810176		13	1.17025	5	0.450098
10	0.918164	11	1.00998		11	0.990215	17	1.53033		11	0.990215	17	1.53033
10	0.918164	10	0.918164		10	0.900196	17	1.53033		10	0.900196	7	0.630137
13	1.19361	14	1.28543		14	1.26027	13	1.17025		14	1.26027	1	0.0900196
13	1.19361	12	1.1018		12	1.08023	17	1.53033		12	1.08023	17	1.53033
14	1.28543	10	0.918164		10	0.900196	4	0.360078		10	0.900196	7	0.630137
5	0.459082	7	0.642715		7	0.630137	13	1.17025		7	0.630137	4	0.360078
10	0.918164	13	1.19361		13	1.17025	8	0.720157		13	1.17025	3	0.270059
10	0.918164	11	1.00998		11	0.990215	8	0.720157		11	0.990215	2	0.180039
9	0.826347	13	1.19361		13	1.17025	12	1.08023		13	1.17025	7	0.630137
5	0.459082	12	1.1018		12	1.08023	5	0.450098		12	1.08023	8.08696	0.727984
11	1.00998	10	0.918164		10	0.900196	11	0.990215		10	0.900196
8	0.734531	12	1.1018		12	1.08023	12	1.08023		12	1.08023
13	1.19361	16	1.46906		16	1.44031	5	0.450098		16	1.44031
12	1.1018	10	0.918164		10	0.900196	5	0.450098		10	0.900196
11	1.00998	10	0.918164		10	0.900196	4	0.360078		10	0.900196
12	1.1018	12	1.1018		12	1.08023	5	0.450098		12	1.08023
11	1.00998	7	0.642715		7	0.630137	6	0.540117		7	0.630137
12	1.1018	11	1.00998		11	0.990215	8	0.720157		11	0.990215
8	0.734531	7	0.642715		7	0.630137	8	0.720157		7	0.630137
9	0.826347	5	0.459082		5	0.450098	9.33333	0.840183		5	0.450098
13	1.19361	9	0.826347		9	0.810176				9	0.810176
9	0.826347	13	1.19361		13	1.17025				13	1.17025
5	0.459082	6	0.550898		6	0.540117				6	0.540117
10	0.918164	10	0.918164		10	0.900196				10	0.900196
11	1.00998	9	0.826347		9	0.810176				9	0.810176
10	0.918164	5	0.459082		5	0.450098				5	0.450098
12	1.1018	9	0.826347		9	0.810176				9	0.810176
7	0.642715	10	0.918164		10	0.900196				10	0.900196
10	0.918164	5	0.459082		5	0.450098				5	0.450098
7	0.642715	10	0.918164		10	0.900196				10	0.900196
4	0.367265	3	0.275449		3	0.270059				3	0.270059
1	0.0918164	3	0.275449		3	0.270059				3	0.270059
10.8913	1	11.1087	1.01996		11.1087	1				11.1087	1
	Normal distribution?	yes				Normal distribution?	yes				Normal distribution?	yes
	t-test p value	0.796946				t-test p value	0.0810093				t-test p value	0.00826807
	standard error	0.0557971				standard error	0.0747088				standard error	0.0896475

## Sheet: Tlx3 dI5
Tlx3+, Isl1- dI3 (Normalized cell numbers)
CONTROL					BMP4					BMP7
control side	control normalized to control	EP side	EP normalized to control		EP control embryo	normalized to control	Bmp4 EP	normalized to control embryo		EP control embryo	normalized to control	Bmp7 EP	normalized to control embryo
6	0.716981	6	0.716981		6	0.653295	5	0.544413		6	0.653295	5	0.544413
8	0.955975	10	1.19497		10	1.08883	4	0.43553		10	1.08883	5	0.544413
4	0.477987	7	0.836478		7	0.762178	9	0.979943		7	0.762178	2	0.217765
5	0.597484	6	0.716981		6	0.653295	4	0.43553		6	0.653295	1	0.108883
5	0.597484	5	0.597484		5	0.544413	11	1.19771		5	0.544413	0	0
5	0.597484	5	0.597484		5	0.544413	6	0.653295		5	0.544413	9	0.979943
6	0.716981	12	1.43396		12	1.30659	7	0.762178		12	1.30659	2	0.217765
5	0.597484	7	0.836478		7	0.762178	5	0.544413		7	0.762178	7	0.762178
7	0.836478	7	0.836478		7	0.762178	6	0.653295		7	0.762178	9	0.979943
8	0.955975	8	0.955975		8	0.87106	2	0.217765		8	0.87106	0	0
10	1.19497	11	1.31447		11	1.19771	7	0.762178		11	1.19771	0	0
11	1.31447	12	1.43396		12	1.30659	4	0.43553		12	1.30659	5	0.544413
7	0.836478	8	0.955975		8	0.87106	10	1.08883		8	0.87106	10	1.08883
7	0.836478	11	1.31447		11	1.19771	4	0.43553		11	1.19771	9	0.979943
10	1.19497	10	1.19497		10	1.08883	2	0.217765		10	1.08883	22	2.39542
10	1.19497	10	1.19497		10	1.08883	4	0.43553		10	1.08883	15	1.63324
12	1.43396	15	1.79245		15	1.63324	14	1.52436		15	1.63324	9	0.979943
8	0.955975	8	0.955975		8	0.87106	6	0.653295		8	0.87106	8	0.87106
8	0.955975	16	1.91195		16	1.74212	13	1.41547		16	1.74212	12	1.30659
6	0.716981	5	0.597484		5	0.544413	15	1.63324		5	0.544413	13	1.41547
9	1.07547	7	0.836478		7	0.762178	11	1.19771		7	0.762178	14	1.52436
6	0.716981	9	1.07547		9	0.979943	11	1.19771		9	0.979943	7	0.762178
7	0.836478	7	0.836478		7	0.762178	12	1.30659		7	0.762178	7	0.762178
10	1.19497	11	1.31447		11	1.19771	7	0.762178		11	1.19771	8	0.87106
12	1.43396	13	1.55346		13	1.41547	9	0.979943		13	1.41547	6	0.653295
11	1.31447	11	1.31447		11	1.19771	5	0.544413		11	1.19771	7	0.762178
11	1.31447	14	1.67296		14	1.52436	10	1.08883		14	1.52436	11	1.19771
10	1.19497	11	1.31447		11	1.19771	13	1.41547		11	1.19771	8	0.87106
10	1.19497	6	0.716981		6	0.653295	9	0.979943		6	0.653295	6	0.653295
8	0.955975	10	1.19497		10	1.08883	10	1.08883		10	1.08883	7.48276	0.814742
9	1.07547	7	0.836478		7	0.762178	15	1.63324		7	0.762178
9	1.07547	6	0.716981		6	0.653295	11	1.19771		6	0.653295
9	1.07547	10	1.19497		10	1.08883	12	1.30659		10	1.08883
11	1.31447	10	1.19497		10	1.08883	12	1.30659		10	1.08883
10	1.19497	9	1.07547		9	0.979943	11	1.19771		9	0.979943
8	0.955975	10	1.19497		10	1.08883	11	1.19771		10	1.08883
9	1.07547	9	1.07547		9	0.979943	17	1.851		9	0.979943
11	1.31447	10	1.19497		10	1.08883	10	1.08883		10	1.08883
8.36842	1	9.18421	1.09748		9.18421	1	10	1.08883		9.18421	1
	Normal distribution?	yes					14	1.52436			Normal distribution?	yes
	t-test p value	0.157359					14	1.52436			t-test p value	0.0779618
	standard error	0.0534891					14	1.52436			standard error	0.0998774
							23	2.5043
							14	1.52436
							7	0.762178
							17	1.851
							15	1.63324
							8	0.87106
							15	1.63324
							9.89796	1.07771
						Normal distribution?	yes
						t-test p value	0.389394
						standard error	0.0694352

## Sheet: compiled&graph 
		values
			control	bmp4	bmp7
		psmad	1.01061	1.65766	1.31555
		RP	1.02744	1.58938	2.36732
		dI1	1.05369	6.03567	2.9104
		dI2	1.01711	3.8573	1.19422
		dI3	0.943207	2.39721	1.53443
		dI4	1.01996	0.840183	0.727984
		dI5	1.09748	1.07771	0.814742
		error
			control	bmp4	bmp7
		psmad	0.0766979	0.144828	0.0984752
		RP	0.0452119	0.20415	0.36012
		dI1	0.0482264	0.326626	0.256903
		dI2	0.0455294	0.652023	0.109156
		dI3	0.053969	0.09316	0.0869622
		dI4	0.0557971	0.0747088	0.0896475
		dI5	0.0534891	0.0694352	0.0998774
