# Supplementary material for: BMPs direct sensory interneuron identity in the developing spinal cord using signal-specific not morphogenic activities
Source: eLife. 2017 Sep 19;6:e30647. doi: 10.7554/eLife.30647 (PMC5605194; doi:10.7554/eLife.30647)
Supplement: Figure 3—source data 1. [file elife-30647-fig3-data1.xlsx]

## Sheet: G Mx1 RP
(G) Msx1, RP (Relative Fold Expression values)
groups																															Average	error	p-value
RA	1	1	1	1	1	1	1	1	1	1	1	1	1	1	1	1	1	1	1	1	1	1	1	1	1	1	1	1	1	1	1	0		RA
BMP4 10ng	1.28491	1.42405	3.34035	0.946058	1.52098	2.11404	1.18099	3.86375	2.09217	2.78949	3.12748	2.04911	6.56593	5.9794	1.38992	1.46917	1.30134	7.75432	7.23504	6.63456	21.8566	18.8959	5.67649	5.46416	4.27226	4.74037	2.78949	0.726986	0.596668	0.479632	4.31872	0.892525	0.000854558	BMP4 10ng
BMP5 10ng	1.56374	1.37554	1.39474	1.47939	1.38032	1.30134																									1.41585	0.0375736	0.000104906	BMP5 10ng
BMP7 10ng	0.653685	0.591862	0.968171	0.702222	2.05623	3.28297	1.92519																								1.45433	0.381563	0.278733	BMP7 10ng
BMP6 10ng	6.06287	2.40327	3.78423	4.5789	4.25748	6.94031	6.94031	31.3414	32.8996	32.2226	54.5686	50.5626	20.2521	20.182	15.2422	10.8905	10.5927														18.4542	3.98557	0.000466842	BMP6 10ng
GDF7 10ng	2.13613	0.888843	0.855595	1.38992	0.939523	2.79917	2.57576	27.9543	31.8893	28.5417	38.1867	33.3589	13.8326	14.0744	12.042	10.8905	6.82108														13.481	3.21843	0.00133431	GDF7 10ng

## Sheet: G Lhx2 dI1
(G) Lhx2, dI1 (Relative Fold Expression values)
groups																																										Average	error	p-value
RA	1	1	1	1	1	1	1	1	1	1	1	1	1	1	1	1	1	1	1	1	1	1	1	1	1	1	1	1	1	1	1	1	1	1	1	1	1	1	1	1	1	1	0		RA
BMP4 10ng	18.2522	9.98664	18.4217	2.19872	6.04189	2.52275	5.63728	2.97935	7.59474	3.5801	2.93834	6.10504	5.54044	7.08614	3.82378	7.23504	16.7955	9.31787	8.4855	6.86852	16.1113	8.31087	14.5707	11.3137	7.13543	6.47554	7.78124	6.12623	11.432	11.353	31.3414	33.7076	31.779	50.5626	39.3966	39.6706	36.3781	28.84	3.68075	6.79748	2.06337	13.5668	1.94685	1.08452e-07	BMP4 10ng
BMP5 10ng	0.993092	0.855595	0.607097	0.441351	0.697372	1.02456	0.51943	1.30134	0.213159																																	0.739222	0.112322	0.0487901	BMP5 10ng
BMP7 10ng	0.726986	0.808508	0.918064	0.238159	0.726986	0.369847																																				0.631425	0.10876		BMP7 10ng
BMP6 10ng	1.49485	2.32947	2.03496	3.45815	2.28945	2.68515	1.82766	2.40327	3.43426	3.73213	3.59253	3.64268	4.97605	4.65893	4.65893	5.31474																										3.28333	0.296943	1.39738e-06	BMP6 10ng
GDF7 10ng	0.835088	1.58008	1.01748	1.3333	1.27015	0.80107	0.972655	1.21419	3.23777	3.59253	2.41162	2.82843	3.08442	3.28297	2.83825	2.47084																										2.04818	0.251821	0.00083396	GDF7 10ng

## Sheet: G Foxd3 dI2
(G) Foxd3, dI2 (Relative Fold Expression values)
groups																																				Average	error	p-value
RA	1	1	1	1	1	1	1	1	1	1	1	1	1	1	1	1	1	1	1	1	1	1	1	1	1	1	1	1	1	1	1	1	1	1		1	0		RA
BMP4 10ng	0.163044	0.0992126	0.194342	0.234881	0.0462309	0.163799	0.181747	0.421908	1.50004	0.195467	0.673617	0.283221	0.171943	0.556711	0.632878	0.195467	0.297302	0.666649	0.556711	0.335643	0.468136	0.792784	0.671286	0.714497	0.174948	0.125	0.129408	0.213159	0.130761	0.122428	0.174343	0.217638	0.133046	0.150205		0.346719	0.0508863	2.20681e-14	BMP4 10ng
BMP5 10ng	1.50525	0.837987	1.21419	0.898132	1.08298	0.795536	0.790041	0.697372	0.690159	0.712025																										0.922367	0.08438	0.38155	BMP5 10ng
BMP7 10ng	1.52274	0.97041	1.53688	0.521233	0.346277	0.268874																														0.861068	0.233643	0.577972	BMP7 10ng
BMP6 10ng	1.19334	1.25701	0.349896	0.481297	1.17691	1.17691	0.699793	0.714497	0.468136	0.521233	0.484645	0.626332	0.503478	0.45219	0.432269																					0.702529	0.0841845	0.00330713	BMP6 10ng
GDF7 10ng	1.02101	1.12896	0.257028	0.320856	1.04972	1	0.594604	0.650671	0.413225	0.609205	0.450625	0.891929	0.392292	0.455335	0.407536																					0.642867	0.0766408	0.000368155	GDF7 10ng

## Sheet: G Isl1 dI3 
(G) Isl1, dI3 (Relative Fold Expression values)
groups																																														Average	error	p-value
RA	1	1	1	1	1	1	1	1	1	1	1	1	1	1	1	1	1	1	1	1	1	1	1	1	1	1	1	1	1	1	1	1	1	1	1	1	1	1	1	1	1	1	1	1	1	1	0		RA
BMP4 10ng	8.57419	7.26015	6.6499	1.28639	1.40932	1.81504	0.724471	0.864537	0.750019	0.70466	0.49141	1.40932	0.641713	0.596668	0.997923	2.18102	1.53688	1.21841	2.65737	2.05623	1.6358	3.06312	4.37717	2.9897	1.63014	2.62079	1.31951	2.20381	2.15099	2.68515	6.98858	7.64756	7.56846	9.38268	3.05252	3.49429	3.56771	6.19026	2.62989	7.03719	6.6116	6.89237	0.870551	0.76313	0.678302	3.15282	0.388651	1.59716e-06	BMP4 10ng
BMP5 10ng	7.11074	2.88786	5.52127	2.72263	3.16017	2.01391	3.81055	1.68763	3.93128	2.92817	1.52626	2.47426	1.30586	1.39474	1.6358	1.90528	1.25266	1.97247	0.982821																											2.64339	0.359949	0.000239717	BMP5 10ng
BMP7 10ng	1.70133	3.54717	1.28639	1.41421	2.77984	2.76063																																								2.24826	0.372031	0.0202121	BMP7 10ng
BMP6 10ng	3.42238	3.11666	1.20581	1.85961	2.71321	1.25266	2.22684	1.96564	2.71321	6.1475	6.6807	6.84476	9.88335	4.90754	3.29436	3.14923	3.4822																													3.81563	0.568424	0.000444998	BMP6 10ng
GDF7 10ng	1	1.17691	0.726986	0.463294	0.747425	0.292194	0.626332	0.707107	0.712025	7.03719	6.25496	6.56593	7.23504	4.95883	2.80889	2.86791	3.49429																													2.80443	0.631548	0.00976223	GDF7 10ng

## Sheet: compiled graphs
	values
		Msx1	Lhx2	Foxd3	Isl1
	RA	1	1	1	1
	BMP4 10ng	4.31872	13.5668	0.346719	3.15282
	BMP5 10ng	1.41585	0.739222	0.922367	2.64339
	BMP7 10ng	1.45433	0.631425	0.861068	2.24826
	BMP6 10ng	18.4542	3.28333	0.702529	3.81563
	GDF7 10ng	13.481	2.04818	0.642867	2.80443
	error
		Msx1	Lhx2	Foxd3	Isl1
	RA	0	0	0	0
	BMP4 10ng	0.892525	1.94685	0.0508863	0.388651
	BMP5 10ng	0.0375736	0.112322	0.08438	0.359949
	BMP7 10ng	0.381563	0.10876	0.233643	0.372031
	BMP6 10ng	3.98557	0.296943	0.0841845	0.568424
	GDF7 10ng	3.21843	0.251821	0.0766408	0.631548
