# Supplementary material for: BMPs direct sensory interneuron identity in the developing spinal cord using signal-specific not morphogenic activities
Source: eLife. 2017 Sep 19;6:e30647. doi: 10.7554/eLife.30647 (PMC5605194; doi:10.7554/eLife.30647)
Supplement: Figure 4—source data 1. [file elife-30647-fig4-data1.xlsx]

## Sheet: J pSmad
pSmad (Mean intensity values)
CONTROL					BMP4 5ng/ul very low					BMP4 25ng/ul low					BMP4 50ng/ul medium					BMP4 500ng/ul high
Control/background	control normalized to control	EP/background	normalized to control		Control/background	control normalized to control	EP/background	normalized to control		Control/background	control normalized to control	EP/background	normalized to control		Control/background	control normalized to control	EP/background	normalized to control		Control/background	control normalized to control	EP/background	normalized to control
2.77326	1.30047	2.91321	1.3661		1.42575	0.996823	1.57425	1.10065		1.81447	1.15024	2.236	1.41746		2.14438	1.55235	2.30803	1.67082		1.44502	0.84357	3.46405	2.02224
4.27844	2.0063	3.9487	1.85168		1.20952	0.845644	1.20329	0.841293		1.56445	0.991751	1.54674	0.980523		2.54919	1.8454	3.58552	2.59562		1.51796	0.886149	2.47543	1.4451
3.29646	1.54582	3.3358	1.56427		0.939517	0.656872	1.51678	1.06047		1.28824	0.81665	1.72183	1.09151		2.13738	1.54728	4.04961	2.93158		1.21871	0.711454	4.45494	2.6007
2.60101	1.2197	4.90207	2.29874		1.56093	1.09134	1.64829	1.15242		1.27702	0.809537	1.6461	1.04351		1.48874	1.07772	2.75045	1.9911		1.58921	0.927747	4.04805	2.36316
2.26337	1.06137	2.25191	1.056		1.24486	0.870356	1.40857	0.984815		1.57955	1.00132	2.00237	1.26936		0.633295	0.458453	1.79203	1.29728		1.98323	1.15777	5.66393	3.30648
1.81642	0.851779	1.46489	0.686936		1.98784	1.38982	2.10985	1.47512		0.968705	0.614089	1.38857	0.880254		0.887007	0.642119	2.11881	1.53384		2.65319	1.54887	7.71425	4.50341
7.53433	3.5331	7.84507	3.67882		1.54559	1.08062	1.48675	1.03948		1.24453	0.788946	1.63157	1.0343		2.10217	1.52179	4.72941	3.4237		2.50794	1.46408	2.65374	1.5492
2.95139	1.384	3.16422	1.48381		2.06303	1.44238	2.75706	1.92763		1.28948	0.81744	2.16029	1.36947		1.86032	1.34671	2.63989	1.91106		1.90866	1.11423	6.1779	3.60652
2.81809	1.3215	2.75263	1.2908		1.83536	1.28321	2.04264	1.42813		1.4175	0.898591	2.391	1.51572		1.01745	0.736546	2.57917	1.86711		2.06714	1.20675	3.0163	1.76085
1.8828	0.882908	2.18948	1.02672		1.32145	0.923903	1.25554	0.877822		1.71423	1.0867	3.10662	1.96937		1.49087	1.07926	2.2189	1.6063		1.59337	0.930173	4.78274	2.79206
2.93946	1.37841	3.45834	1.62173		0.787108	0.550314	1.17295	0.820076		2.18272	1.38369	2.90009	1.83845		0.588182	0.425795	2.20806	1.59845		1.94204	1.13372	4.47046	2.60975
2.14085	1.00391	2.14857	1.00754		1.89777	1.32684	1.78985	1.25139		2.91434	1.84748	3.57926	2.269		1.04885	0.759282	2.63339	1.90636		1.10522	0.645203	3.31263	1.93384
1.10863	0.519875	1.33651	0.626732		2.04409	1.42915	2.14342	1.49859		1.45703	0.923652	2.01281	1.27598		1.57662	1.14134	1.75951	1.27374		1.24548	0.727085	3.30457	1.92914
1.34614	0.631248	1.59278	0.746907		1.42187	0.994115	1.49571	1.04574		1.37226	0.869915	1.59681	1.01226		0.868922	0.629027	1.73688	1.25736		1.46672	0.856236	2.55804	1.49333
1.60118	0.750848	1.74815	0.819765		1.0144	0.70923	1.16076	0.811553		1.57747	1	2.13715	1.3548		1.58343	1.14627	2.81166	2.03541		1.30542	0.762074	3.71036	2.16603
1.09209	0.512116	1.35282	0.634381		1.55249	1.08544	1.86408	1.30329			Normal distribution?	yes			0.950092	0.687787	1.39134	1.00721		1.99953	1.16728	3.44755	2.0126
1.42957	0.670375	1.41383	0.66299		1.40092	0.979466	2.00633	1.40275			t-test p value	4.43075e-05			0.991885	0.718042	2.82367	2.0441		1.16747	0.681545	1.62718	0.94991
1.27402	0.597432	1.28972	0.604795		1.59301	1.11376	1.88142	1.31541			standard error	0.111001			1.11216	0.80511	2.98247	2.15906		2.1956	1.28174	5.82895	3.40281
1.21419	0.569373	1.4003	0.656649		1.23614	0.86426	1.5501	1.08377							1.85718	1.34444	3.17933	2.30157		1.63471	0.954309	4.46437	2.6062
1.50397	0.705264	1.5575	0.730364		0.894392	0.625322	0.959131	0.670585							0.190466	0.137881	2.67589	1.93712		1.71298	1	4.06187	2.37123
1.39185	0.652686	1.35044	0.633268		1.45533	1.01751	1.90322	1.33065							1.96487	1.4224	2.96615	2.14724			Normal distribution?	yes
1.66789	0.78213	1.58133	0.741539		1.41678	0.990557	2.12976	1.48904							1.4491	1.04903	1.93654	1.40189			t-test p value	3.62847e-07
1.31355	0.615969	1.52496	0.715107		1.78584	1.24859	2.47757	1.73222							1.27908	0.925945	1.51501	1.09674			standard error	0.200358
0.978401	0.458805	1.07036	0.501929		1.37659	0.962452	1.92255	1.34417							1.38137	1	2.58225	1.86933
1.6347	0.766566	1.74313	0.817413		1.64036	1.14687	1.93138	1.35034								Normal distribution?	yes
1.29916	0.60922	1.52633	0.715749		1.62934	1.13917	2.47485	1.73031								t-test p value	2.35216e-08
1.42623	0.668808	1.47236	0.690437		0.337548	0.236	5.07545	3.54855								standard error	0.121015
2.1325	1	2.30872	1.08264		1.43029	1	1.88672	1.31912
	Normal distribution?	No				Normal distribution?	No
	t-test p value	0.64753				t-test p value	0.0136467
	standard error	0.132011				standard error	0.104077
	Mann-Whitney p value	0.4706				Mann-Whitney p value	0.0078

## Sheet: J Lhx2-9 dI1
Lhx2/9, dI1 (Normalized cell numbers)
CONTROL					BMP4 5ng/ul very low					BMP4 25ng/ul low					BMP4 50ng/ul medium					BMP4 500ng/ul high
control side	control normalized to control	EP side	EP normalized to control		EP control embryo	normalized to control	Bmp4 EP	normalized to control embryo		EP control embryo	normalized to control	Bmp4 EP	normalized to control embryo		EP control embryo	normalized to control	Bmp4 EP	normalized to control embryo		EP control embryo	normalized to control	Bmp4 EP	normalized to control embryo
33	0.93712	32	0.908722		32	0.919918	40	1.1499		32	0.919918	81	2.32854		32	0.919918	70	2.01232		32	0.919918	226	6.49692
50	1.41988	42	1.1927		42	1.20739	39	1.12115		42	1.20739	21	0.603696		42	1.20739	129	3.70842		42	1.20739	177	5.0883
39	1.10751	52	1.47667		52	1.49487	38	1.0924		52	1.49487	53	1.52361		52	1.49487	72	2.06982		52	1.49487	181	5.20329
48	1.36308	47	1.33469		47	1.35113	41	1.17864		47	1.35113	36	1.03491		47	1.35113	150	4.31211		47	1.35113	136	3.90965
29	0.823529	35	0.993915		35	1.00616	39	1.12115		35	1.00616	37	1.06366		35	1.00616	137	3.9384		35	1.00616	149	4.28337
43	1.2211	40	1.1359		40	1.1499	36	1.03491		40	1.1499	32	0.919918		40	1.1499	138	3.96715		40	1.1499	119	3.42094
47	1.33469	51	1.44828		51	1.46612	45	1.29363		51	1.46612	30	0.862423		51	1.46612	149	4.28337		51	1.46612	110	3.16222
48	1.36308	39	1.10751		39	1.12115	60	1.72485		39	1.12115	45	1.29363		39	1.12115	135	3.8809		39	1.12115	25	0.718686
46	1.30629	37	1.05071		37	1.06366	39	1.12115		37	1.06366	36	1.03491		37	1.06366	128	3.67967		37	1.06366	129	3.70842
35	0.993915	38	1.07911		38	1.0924	44	1.26489		38	1.0924	39	1.12115		38	1.0924	135	3.8809		38	1.0924	114	3.27721
43	1.2211	38	1.07911		38	1.0924	31	0.89117		38	1.0924	44	1.26489		38	1.0924	149	4.28337		38	1.0924	115	3.30595
51	1.44828	41	1.1643		41	1.17864	47	1.35113		41	1.17864	41	1.17864		41	1.17864	126	3.62218		41	1.17864	101	2.90349
45	1.27789	50	1.41988		50	1.43737	37	1.06366		50	1.43737	103	2.96099		50	1.43737	173	4.97331		50	1.43737	112	3.21971
21	0.596349	20	0.567951		20	0.574949	45	1.29363		20	0.574949	134	3.85216		20	0.574949	167	4.80082		20	0.574949	109	3.13347
18	0.511156	24	0.681542		24	0.689938	54	1.55236		24	0.689938	84	2.41478		24	0.689938	110	3.16222		24	0.689938	114	3.27721
18	0.511156	21	0.596349		21	0.603696	39	1.12115		21	0.603696	63	1.81109		21	0.603696	88	2.52977		21	0.603696	98	2.81725
22	0.624746	25	0.709939		25	0.718686	57	1.6386		25	0.718686	107	3.07598		25	0.718686	92	2.64476		25	0.718686	119	3.42094
51	1.44828	39	1.10751		39	1.12115	56	1.60986		39	1.12115	53	1.52361		39	1.12115	70	2.01232		39	1.12115	101	2.90349
48	1.36308	47	1.33469		47	1.35113	31	0.89117		47	1.35113	99	2.846		47	1.35113	158	4.54209		47	1.35113	150	4.31211
33	0.93712	28	0.795132		28	0.804928	39	1.12115		28	0.804928	93	2.67351		28	0.804928	91	2.61602		28	0.804928	156	4.4846
23	0.653144	28	0.795132		28	0.804928	55	1.58111		28	0.804928	91	2.61602		28	0.804928	66	1.89733		28	0.804928	158	4.54209
42	1.1927	30	0.851927		30	0.862423	56	1.60986		30	0.862423	98	2.81725		30	0.862423	126	3.62218		30	0.862423	139	3.99589
26	0.738337	31	0.880325		31	0.89117	62	1.78234		31	0.89117	55	1.58111		31	0.89117	107	3.07598		31	0.89117	97	2.7885
21	0.596349	20	0.567951		20	0.574949	40	1.1499		20	0.574949	119	3.42094		20	0.574949	26	0.747433		20	0.574949	106	3.04723
32	0.908722	35	0.993915		35	1.00616	59	1.6961		35	1.00616	89	2.55852		35	1.00616	84	2.41478		35	1.00616	113	3.24846
26	0.738337	28	0.795132		28	0.804928	36	1.03491		28	0.804928	67.32	1.93528		28	0.804928	53	1.52361		28	0.804928	41	1.17864
26	0.738337	29	0.823529		29	0.833676	37	1.06366		29	0.833676				29	0.833676	96	2.75975		29	0.833676	132	3.79466
22	0.624746	27	0.766734		27	0.776181	35	1.00616		27	0.776181				27	0.776181	51	1.46612		27	0.776181	135	3.8809
35.2143	1	34.7857	0.98783		34.7857	1	56	1.60986		34.7857	1				34.7857	1	81	2.32854		34.7857	1	123.643	3.55441
	Normal distribution?	yes					39	1.12115			t-test p value	4.76197e-06					108.862	3.12951			Normal distribution?	yes
	t-test p value	0.878985					44	1.26489			standard error	0.185004				Normal distribution?	yes				t-test p value	1.80285e-16
	standard error	0.0504357					42	1.20739			Normal distribution?	yes				t-test p value	7.55274e-14				standard error	0.211737
							92	2.64476								standard error	0.205128
							76	2.1848
							87	2.50103
							48	1.37988
							82	2.35729
							50	1.43737
							84	2.41478
							74	2.12731
							62	1.78234
							50.561	1.4535
						Normal distribution?	No
						t-test p value	1.40789e-05
						standard error	0.0718549
						Mann-Whitney p value	<0.0001

## Sheet: J Lhx1-5 dI2
Lhx1/5+ Pax2-, dI2 (Normalized cell numbers)
CONTROL					BMP4 5ng/ul very low					BMP4 25ng/ul low					BMP4 50ng/ul medium					BMP4 500ng/ul high
control side	control normalized to control	EP side	EP normalized to control		EP control embryo	normalized to control	Bmp4 EP	normalized to control embryo		EP control embryo	normalized to control	Bmp4 EP	normalized to control embryo		EP control embryo	normalized to control	Bmp4 EP	normalized to control embryo		EP control embryo	normalized to control	Bmp4 EP	normalized to control embryo
17	1.13333	14	0.933333		14	0.890351	21	1.33553		14	0.890351	24	1.52632		14	0.890351	52	3.30702		14	0.890351	59	3.75219
15	1	24	1.6		24	1.52632	20	1.27193		24	1.52632	38	2.41667		24	1.52632	67	4.26096		24	1.52632	42	2.67105
14	0.933333	15	1		15	0.953947	22	1.39912		15	0.953947	36	2.28947		15	0.953947	68	4.32456		15	0.953947	45	2.86184
20	1.33333	20	1.33333		20	1.27193	25	1.58991		20	1.27193	42	2.67105		20	1.27193	68	4.32456		20	1.27193	97	6.16886
13	0.866667	11	0.733333		11	0.699561	29	1.8443		11	0.699561	31	1.97149		11	0.699561	186	11.8289		11	0.699561	90	5.72368
18	1.2	18	1.2		18	1.14474	30	1.90789		18	1.14474	37	2.35307		18	1.14474	56	3.5614		18	1.14474	108	6.86842
16	1.06667	20	1.33333		20	1.27193	23	1.46272		20	1.27193	29	1.8443		20	1.27193	238	15.136		20	1.27193	27	1.71711
15	1	15	1		15	0.953947	31	1.97149		15	0.953947	25	1.58991		15	0.953947	124	7.88596		15	0.953947	96	6.10526
18	1.2	13	0.866667		13	0.826754	27	1.71711		13	0.826754	32	2.03509		13	0.826754	53	3.37061		13	0.826754	113	7.1864
20	1.33333	26	1.73333		26	1.65351	21	1.33553		26	1.65351	31	1.97149		26	1.65351	134	8.52193		26	1.65351	26	1.65351
17	1.13333	21	1.4		21	1.33553	27	1.71711		21	1.33553	40	2.54386		21	1.33553	32	2.03509		21	1.33553	79	5.02412
18	1.2	19	1.26667		19	1.20833	39	2.48026		19	1.20833	32	2.03509		19	1.20833	42	2.67105		19	1.20833	91	5.78728
11	0.733333	17	1.13333		17	1.08114	14	0.890351		17	1.08114	23	1.46272		17	1.08114	145	9.22149		17	1.08114	54	3.43421
11	0.733333	13	0.866667		13	0.826754	31	1.97149		13	0.826754	22	1.39912		13	0.826754	192	12.2105		13	0.826754	67	4.26096
16	1.06667	12	0.8		12	0.763158	18	1.14474		12	0.763158	39	2.48026		12	0.763158	185	11.7654		12	0.763158	48	3.05263
12	0.8	13	0.866667		13	0.826754	33	2.09868		13	0.826754	42	2.67105		13	0.826754	168	10.6842		13	0.826754	21	1.33553
15	1	15	1		15	0.953947	25	1.58991		15	0.953947	27	1.71711		15	0.953947	128	8.14035		15	0.953947	137	8.71272
10	0.666667	11	0.733333		11	0.699561	41	2.60746		11	0.699561	43	2.73465		11	0.699561	200	12.7193		11	0.699561	101	6.42325
12	0.8	12	0.8		12	0.763158	18	1.14474		12	0.763158	34	2.16228		12	0.763158	45	2.86184		12	0.763158	49	3.11623
9	0.6	13	0.866667		13	0.826754	10	0.635965		13	0.826754	20	1.27193		13	0.826754	20	1.27193		13	0.826754	159	10.1118
15	1	12	0.8		12	0.763158	23	1.46272		12	0.763158	44	2.79825		12	0.763158	32	2.03509		12	0.763158	29	1.8443
11	0.733333	14	0.933333		14	0.890351	19	1.20833		14	0.890351	36	2.28947		14	0.890351	25	1.58991		14	0.890351	76	4.83333
20	1.33333	16	1.06667		16	1.01754	32	2.03509		16	1.01754	49	3.11623		16	1.01754	10	0.635965		16	1.01754	73.3636	4.66567
14	0.933333	8	0.533333		8	0.508772	30	1.90789		8	0.508772	43	2.73465		8	0.508772	12	0.763158		8	0.508772
18	1.2	20	1.33333		20	1.27193	17	1.08114		20	1.27193	39	2.48026		20	1.27193	31	1.97149		20	1.27193
15	1	14	0.933333		14	0.890351	22	1.39912		14	0.890351	41	2.60746		14	0.890351	26	1.65351		14	0.890351
16	1.06667	18	1.2		18	1.14474	36	2.28947		18	1.14474	15	0.953947		18	1.14474	89.9615	5.72124		18	1.14474
17	1.13333	15	1		15	0.953947	38	2.41667		15	0.953947	42	2.67105		15	0.953947				15	0.953947
12	0.8	17	1.13333		17	1.08114	35	2.22588		17	1.08114	38	2.41667		17	1.08114				17	1.08114
15	1	15.7241	1.04828		15.7241	1	37	2.35307		15.7241	1	31	1.97149		15.7241	1				15.7241	1
	Normal distribution?	yes					26.4667	1.68319				34.1667	2.17288			Normal distribution?	yes				Normal distribution?	yes
	t-test p value	0.283296				Normal distribution?	yes				Normal distribution?	yes				t-test p value	5.06771e-07				t-test p value	7.61136e-11
	standard error	0.0506008				t-test p value	1.92879e-08				t-test p value	1.93439e-15				standard error	0.871288				standard error	0.507023
						standard error	0.0916661				standard error	0.0958

## Sheet: J Isl1 dI3
Isl1, dI3 (Normalized cell numbers)
CONTROL					BMP4 5ng/ul very low					BMP4 25ng/ul low					BMP4 50ng/ul medium					BMP4 500ng/ul high
control side	control normalized to control	EP side	EP normalized to control		EP control embryo	normalized to control	Bmp4 EP	normalized to control embryo		EP control embryo	normalized to control	Bmp4 EP	normalized to control embryo		EP control embryo	normalized to control	Bmp4 EP	normalized to control embryo		EP control embryo	normalized to control	Bmp4 EP	normalized to control embryo
23	0.934174	28	1.13725		28	1.13092	43	1.73677		28	1.13092	22	0.888579		28	1.13092	43	1.73677		28	1.13092	54	2.18106
29	1.17787	31	1.2591		31	1.25209	42	1.69638		31	1.25209	41	1.65599		31	1.25209	43	1.73677		31	1.25209	47	1.89833
26	1.05602	30	1.21849		30	1.2117	38	1.53482		30	1.2117	30	1.2117		30	1.2117	50	2.0195		30	1.2117	53	2.14067
30	1.21849	33	1.34034		33	1.33287	42	1.69638		33	1.33287	19	0.767409		33	1.33287	40	1.6156		33	1.33287	37	1.49443
28	1.13725	20	0.812325		20	0.807799	41	1.65599		20	0.807799	25	1.00975		20	0.807799	28	1.13092		20	0.807799	33	1.33287
22	0.893557	25	1.01541		25	1.00975	42	1.69638		25	1.00975	30	1.2117		25	1.00975	32	1.29248		25	1.00975	25	1.00975
19	0.771709	22	0.893557		22	0.888579	28	1.13092		22	0.888579	31	1.25209		22	0.888579	30	1.2117		22	0.888579	36	1.45404
23	0.934174	29	1.17787		29	1.17131	33	1.33287		29	1.17131	36	1.45404		29	1.17131	36	1.45404		29	1.17131	29	1.17131
33	1.34034	28	1.13725		28	1.13092	38	1.53482		28	1.13092	28	1.13092		28	1.13092	26	1.05014		28	1.13092	38	1.53482
31	1.2591	38	1.54342		38	1.53482	28	1.13092		38	1.53482	32	1.29248		38	1.53482	39	1.57521		38	1.53482	49	1.97911
27	1.09664	29	1.17787		29	1.17131	24	0.969359		29	1.17131	22	0.888579		29	1.17131	39	1.57521		29	1.17131	53	2.14067
30	1.21849	31	1.2591		31	1.25209	36	1.45404		31	1.25209	28	1.13092		31	1.25209	44	1.77716		31	1.25209	33	1.33287
25	1.01541	26	1.05602		26	1.05014	38	1.53482		26	1.05014	42	1.69638		26	1.05014	34	1.37326		26	1.05014	36	1.45404
11	0.446779	15	0.609244		15	0.60585	28	1.13092		15	0.60585	41	1.65599		15	0.60585	21	0.848189		15	0.60585	41	1.65599
20	0.812325	21	0.852941		21	0.848189	35	1.41365		21	0.848189	46	1.85794		21	0.848189	12	0.48468		21	0.848189	45	1.81755
19	0.771709	22	0.893557		22	0.888579	34	1.37326		22	0.888579	30	1.2117		22	0.888579	19	0.767409		22	0.888579	57	2.30223
27	1.09664	21	0.852941		21	0.848189	31	1.25209		21	0.848189	35	1.41365		21	0.848189	27	1.09053		21	0.848189	33	1.33287
19	0.771709	20	0.812325		20	0.807799	27	1.09053		20	0.807799	36	1.45404		20	0.807799	33	1.33287		20	0.807799	16	0.64624
21	0.852941	19	0.771709		19	0.767409	30	1.2117		19	0.767409	35	1.41365		19	0.767409	38	1.53482		19	0.767409	54	2.18106
22	0.893557	37	1.5028		37	1.49443	30	1.2117		37	1.49443	45	1.81755		37	1.49443	12	0.48468		37	1.49443	56	2.26184
32	1.29972	25	1.01541		25	1.00975	36	1.45404		25	1.00975	36	1.45404		25	1.00975	17	0.68663		25	1.00975	56	2.26184
15	0.609244	14	0.568627		14	0.56546	35	1.41365		14	0.56546	36	1.45404		14	0.56546	31	1.25209		14	0.56546	46	1.85794
28	1.13725	21	0.852941		21	0.848189	36	1.45404		21	0.848189	37	1.49443		21	0.848189	24	0.969359		21	0.848189	39	1.57521
24	0.97479	22	0.893557		22	0.888579	29	1.17131		22	0.888579	38	1.53482		22	0.888579	29	1.17131		22	0.888579	10	0.4039
27	1.09664	26	1.05602		26	1.05014	22	0.888579		26	1.05014	35	1.41365		26	1.05014	31	1.25209		26	1.05014	37	1.49443
24	0.97479	23	0.934174		23	0.928969	25	1.00975		23	0.928969	33.44	1.35064		23	0.928969	30	1.2117		23	0.928969	15	0.60585
21	0.852941	16	0.64986		16	0.64624	34	1.37326		16	0.64624				16	0.64624	26	1.05014		16	0.64624	38	1.53482
29	1.17787	18	0.731092		18	0.727019	35	1.41365		18	0.727019				18	0.727019	27	1.09053		18	0.727019	42	1.69638
29	1.17787	28	1.13725		28	1.13092	26	1.05014		28	1.13092				28	1.13092	27	1.09053		28	1.13092	39.5714	1.59829
24.6207	1	24.7586	1.0056		24.7586	1	38	1.53482		24.7586	1				24.7586	1	30.6207	1.23677		24.7586	1
	Normal distribution?	yes					39	1.57521			Normal distribution?	yes				Normal distribution?	yes				Normal distribution?	yes
	t-test p value	0.890164					40	1.6156			t-test p value	1.17269e-05				t-test p value	0.00645175				t-test p value	6.3257e-07
	standard error	0.0461715					32	1.29248			standard error	0.0568854				standard error	0.0699406				standard error	0.0971616
							46	1.85794
							37	1.49443
							44	1.77716
							47	1.89833
							44	1.77716
							28	1.13092
							19	0.767409
							34.5	1.39345
						Normal distribution?	yes
						t-test p value	6.70915e-08
						standard error	0.044008

## Sheet: K d1, dI2, dI3, RP 
Lhx2	RA	1	1	1	1	1	1	1	1	1	1	1	1	1	1	1	1	1	1	1	1	1	1	1	1	1	1	1	1	1	1	1	1	1	1	1	1	1	1	1	1	1	1	1	1	1	0		RA
dI1	BMP4 0.15ng																					0.747425	0.771105	1.28343	1.56374	1.82766	1.41421	1.19334																		1.25727	0.149998	0.137136	BMP4 0.15ng
	BMP4 1.5ng																					1.24833	1.16878	1.79005	2.14355	2.07053	2.16595	2.71321																		1.90006	0.206552	0.00478334	BMP4 1.5ng
	BMP4 5ng	4.17951	9.51366	6.32033	8.01851	7.11074	4.85678	9.28563														7.88986	8.02777	7.97232	4.99332	3.74509	5.52127	6.32033																		6.69679	0.493802	3.34669e-08	BMP4 5ng
	BMP4 10ng	9.33942	19.7439	9.00047	11.4716	32	20.393	63.338														12.3805	9.48074	9.78112	13.2691	7.80825	10.8905	14.9285																		17.4161	3.93078	5.10013e-05	BMP4 10ng
	BMP4 20ng	10.753	16.3362	10.0329	13.3306	10.7406	24.2515	30.5903																																						16.5764	2.99473	0.00201235	BMP4 20ng
	BMP5 0.15ng																												0.949342	0.904379	1.50525	1.38032	1.45397	1.18921	2.07772											1.35145	0.150424	0.0581272	BMP5 0.15ng
	BMP5 1.5ng																												0.97942	0.976032	1.10191	1.00347	1.44894	1.47427	3.04196											1.43229	0.280279	0.173932	BMP5 1.5ng
	BMP5 5ng					0.933033	0.82645	2.1177	0.291183	0.732043	1.30134	0.433769	1.76541	1.18921	1.24401	1.5966	1.40444	1.37554	0.449066	0.34748	0.34748								1.02811	1.16473	2.05623	1.00347	2.73208	1.27456	2.15099											1.20717	0.135738	0.049431	BMP5 5ng
	BMP5 10ng					0.917004	1.04247	0.539614	1.17691	4	1.58557	1.41421	1.6077	1.31951	0.904379	1.71119	1.50525	1.63014	1.02811	0.709562	0.709562								1.27899	1.32869	1.70527	1.27456	2.06337	1.67018	1.36131											1.41233	0.141515	0.00341655	BMP5 10ng
	BMP5 20ng					1.69349	1.13288	1.79005	1.7411	2.80889	2.28153	3.43426	3.01049	1.77154	4.27226	3.83706	1.89212	1.84676	2.53151	1.06069	1.06069																									2.26033	0.244581	0.000117899	BMP5 20ng
	BMP7 5ng	0.543367	1.47087	0.937354	1.17013	0.784584	0.898132	0.588453																																						0.91327	0.123114	0.507546	BMP7 5ng
	BMP7 10ng	0.628507	1.14076	0.959264	0.768438	0.771105	0.817902	0.534033																																						0.802859	0.0761777	0.0413278	BMP7 10ng
	BMP7 20ng	0.802923	1.22264	0.989657	1.09682	0.714497	0.528509	0.673617																																						0.861238	0.0942954	0.191552	BMP7 20ng
	BMP6 0.15ng																																			0.870551	0.933033	0.675955	1.06807	0.97942	1.41421	1.23971	1.14076	1.25266	1.01045	1.05848	0.0674863	0.408679	BMP6 0.15ng
	BMP6 1.5ng																																			0.678302	0.835088	0.820742	0.920188	0.942785	0.982821	0.926588	1.04608	1.13682	0.952638	0.924205	0.0399701	0.0904231	BMP6 1.5ng
	BMP6 5ng																																			1.68763	2.20381	2.41162	2.22684	2.14355	1.31951	1.27015	1.60214	1.6644	1.61328	1.81429	0.127015	0.000123665	BMP6 5ng
	BMP6 10ng																																			3.14923	5.35171	4.40762	5.83608	5.24157	4.25748	5.0806	7.78124	8.22491	10.7779	6.01083	0.718923	6.53862e-05	BMP6 10ng
	BMP6 20ng																																								7.31065	7.91725	6.72717	6.29846	20.6061	9.77193	2.72225	0.0322097	BMP6 20ng
																																														average	standard err	significance	groups
Foxd3	RA	1	1	1	1	1	1	1	1	1	1	1	1	1	1	1	1	1	1	1	1	1	1	1	1	1	1	1	1	1	1	1	1	1	1	1	1	1	1	1	1	1	1	1	1	1	0		RA
dI2	BMP4 0.15ng																								0.879649	0.993092	0.90125	1.05702	0.873573	0.99654																0.950187	0.030899	0.167855	BMP4 0.15ng
	BMP4 1.5ng																								0.920188	1.07177	0.675955	0.726986	0.619854	0.716978																0.788622	0.070141	0.0296326	BMP4 1.5ng
	BMP4 5ng	0.594604	0.449066	0.571701	0.482968	1.05336	0.982821	0.283221																	0.692555	0.855595	0.898132	1.15269	0.965936	1.07177																0.773417	0.0769411	0.0122601	BMP4 5ng
	BMP4 10ng	0.257921	1.26138	0.276114	0.348686	0.632878	0.82645	0.435275																	0.832199	0.913831	0.752623	0.832199	0.639493	0.576343																0.660415	0.079513	0.00108652	BMP4 10ng
	BMP4 20ng	0.258816	0.309927	0.356013	0.098073	0.641713	0.426317	0.0839108																																						0.310681	0.0730828	8.07625e-05	BMP4 20ng
	BMP5 0.15ng																														1.02811	0.626332			1.10191	1.48452	0.773782	0.920188								0.989141	0.121436		BMP5 0.15ng
	BMP5 1.5ng																														1.31951	1.19334			1.04247	1.10957	0.795536	1.19334								1.10896	0.0733087		BMP5 1.5ng
	BMP5 5ng					2.31338	1.29235	0.885768	2.32141	3.27161	0.972655	0.671286		0.552865	0.535887		0.545254	1.07923		0.48971	0.388234		1.21841	1.07177							0.855595	0.806642			1.55294	0.835088	0.417544	1.50525								1.12299	0.160524		BMP5 5ng
	BMP5 10ng					1.93858	1.63014	0.952638	0.913831	2.20381	0.699793	0.622006		0.466516	0.430773		0.301452	0.855595		0.578344	0.469761		0.455335	0.302499							0.655197	0.410371			1.01045	0.694959	0.340329	0.635075								0.788927	0.114662		BMP5 10ng
	BMP5 20ng					1.59107	1.79005	0.714497	0.566442	0.386891	0.613442	0.939523		0.423373	0.34151		0.719467	0.891929		0.249135	0.173139		0.549046	0.303549																						0.683538	0.120755		BMP5 20ng
	BMP7 5ng	0.562529	0.917004	0.844791	0.388683	2.32141	1.33793	1.26138																																						1.09053	0.242376		BMP7 5ng
	BMP7 10ng	0.49141	0.396392	0.537126	0.554785	5.73582	2.04911	1.99308																																						1.67968	0.728936		BMP7 10ng
	BMP7 20ng	0.373712	1.14076	0.627781	0.448548	3.5186	1.94531	1.6245																																						1.38275	0.421341		BMP7 20ng
	BMP6 0.15ng																																						1.27899	1.29684	0.68302	1.07177	1.04972	0.923382	1.02456	1.0469	0.0794512		BMP6 0.15ng
	BMP6 1.5ng																																						1.02456	1.29684	0.962594	1.02101	0.936272	0.888843	1.00347	1.01908	0.0498658		BMP6 1.5ng
	BMP6 5ng																																						0.622006	0.709562	0.543367	0.68302	0.719467	0.537747	0.543367	0.622648	0.0309962		BMP6 5ng
	BMP6 10ng																																						0.476319	0.543367	0.505226	0.562529	0.639493	0.607097	0.685391	0.574203	0.0280874		BMP6 10ng
	BMP6 20ng																																									0.477973	0.526681	0.576343	0.574349	0.538836	0.0233096		BMP6 20ng
																																																average	standard err
Isl1	RA	1	1	1	1	1	1	1	1	1	1	1	1	1	1	1	1	1	1	1	1	1	1	1	1	1	1	1	1	1	1	1	1	1	1	1	1	1	1	1	1	1	1	1	1	1	1	1	0
dI3	BMP4 0.15ng																									0.699793	0.752623	0.820742	1.6529	1.23971	1.27456	1.26138																1.10024	0.132786
	BMP4 1.5ng																									0.64842	0.65293	1.13682	2.62079	1.92519	2.24233	1.84676																1.58189	0.294227
	BMP4 5ng	3.26029	3.69353	2.77663	7.43844	3.53081	4.92458	7.70076																		2.28153	2.54912	2.38667	3.47015	2.80889	3.94493	2.75108																3.82267	0.46418
	BMP4 10ng	3.07375	4.65893	3.78423	2.76383	15.8345	9.57983	11.8762																		3.34035	3.03143	3.05252	4.74037	2.62989	4.19887	2.79917																5.38313	1.08811
	BMP4 20ng	2.83825	5.04551	2.75108	4.55779	18.8305	22.3159	28.0514																																								12.0558	4.03535
	BMP5 0.15ng																																1.38032	0.936272	1.27899	1.08673	0.417544	0.624165	1.72907									1.06473	0.170209
	BMP5 1.5ng																																1.34723	1.05702	1.6644	1.06437	0.528509	1.15269	1.77769									1.22741	0.158699
	BMP5 5ng					0.835088	0.773782	3.15469	0.523042	1.00347	1.75321	1.1487	1.15669	2.90795	2.43682	2.31338	2.24233	4.18434	2.21146	1.93858	1.86607	1.71119	0.907519	1.00347	2.34567								1.55294	1.15269	2.32141	1.57462	0.904379	1.10191	3.00008									1.77872	0.169429
	BMP5 10ng					1.11729	0.864537	1.02101	1.85961	5.11594	4.25748	3.37526	3.42238	4.25748	5.02805	2.11404	1.79626	7.43844	3.05252	3.20428	2.44528	2.65737	2.67586	2.04911	3.47015								2.71321	2.18859	2.67586	1.58008	0.580352	1.36604	1.87254									2.74811	0.292284
	BMP5 20ng					3.4822	1.29235	2.24233	2.56685	4.65893	3.91768	5.61778	3.89062	5.02805	5.20537	4.59479	11.2746	13.2232	5.73582	3.87716	3.69353	3.14923	7.49018	5.50217	7.31065																							5.18767	0.644197
	BMP7 5ng	0.545254	0.959264	0.46544	0.878633	0.846745	0.773782	0.441351																																								0.701496	0.080468
	BMP7 10ng	0.832199	0.161544	1.28343	0.82932	0.664343	0.870551	0.298334																																								0.705674	0.142761
	BMP7 20ng	0.832199	1.02101	0.694157	1.35974	0.986233	0.678302	0.556711																																								0.875479	0.102725
	BMP6 0.15ng																																							0.90125	0.734584	0.657471	1.33793	1.32869	1.09051	1.14076	1.29235	1.06044	0.0948685
	BMP6 1.5ng																																							1.12117	1.02101	0.82645	1.20999	1.36131	1.12117	1.20999	1.6358	1.18836	0.0844171
	BMP6 5ng																																							2.2974	1.95206	2.32947	1.97931	2	2.6666	3.07375	4.65893	2.61969	0.321681
	BMP6 10ng																																							2.62989	1.97247	2.80889	4.50023	5.04551	6.58873	7.91725	7.4127	4.85946	0.807706
	BMP6 20ng																																										8.02777	8.78474	9.06307	9.57983	17.3276	10.5566	1.71122
																																																	average
msx1	RA	1	1	1	1	1	1	1	1	1	1	1	1	1	1	1	1	1	1	1	1	1	1	1	1	1	1	1	1	1	1	1	1	1	1	1	1	1	1	1	1	1	1	1	1	1	1	1	1
dI4	BMP4 0.15ng																								1.07177	1.20581	1.07177	1.20581	1.02456	1.05702	0.837987																		1.06782
	BMP4 1.5ng																								1.57462	1.54221	1.57462	1.54221	1.12506	1.09429	1.02456																		1.35394
	BMP4 5ng					1.13682	0.959264	1.01045																	1.23971	1.37554	1.23971	1.37554	1.25266	1.5966	1.30134																		1.24876
	BMP4 10ng					1.60214	1.02456	0.784584																	1.28788	1.3333	1.28788	1.3333	1.03526	1.1607	0.858565																		1.17082
	BMP4 20ng					1.16473	0.792784	0.939523																																									0.96568
	BMP5 0.15ng																															0.926588	0.787308	0.734584	0.837987	0.699793	1.29235	0.965936	1.47939										0.965492
	BMP5 1.5ng																															1.46917	1.33793	1.06807	1.03886	0.65293	0.867539	1.21841	1.88557										1.19231
	BMP5 5ng					1.6644	0.972655	1.20999	3.01049	3.65533	4.02782	2.10672		4.75683	3.91768		3.97237	3.54922		2.48802	2.21146		2.5403	2.45377								1.5966	1.48452	1.23114	1.3333	0.962594	1.34257	1.10573	2.74157										2.3624
	BMP5 10ng					1.39959	1.36131	1.46409	7.67411	15.4015	7.78124	4.72397		10.5195	8.96933		2.91804	3.85038		5.25977	1.94531		3.89062	3.02095								2.77984	2.47942	2.53151	2.20381	1.27899	1.64718	1.34723	1.97247										4.19218
	BMP5 20ng					1.69937	1.26576	1.42405	14.6721	9.67995	14.0257	12.5099		23.5883	17.0299		26.0823	14.1723		7.91725	5.95871		14.0744	11.4716																									11.7048
	BMP7 5ng					1.50004	1.07549	1.17283																																									1.24946
	BMP7 10ng					2.04202	1.6077	1.64148																																									1.76374
	BMP7 20ng					2.10672	1.51572	1.54756																																									1.72333
	BMP6 0.15ng																																							1.38511	1.10573	1.60214	2.02792	1.09051	1.07177	1.16473	1.16878	1.37078	1.33194
	BMP6 1.5ng																																							1.50004	1.69349	1.46409	1.50004	1.19334	1.20164	0.784584	0.832199	0.972655	1.23801
	BMP6 5ng																																							5.25977	4.87364	6.21175	6.63456	4.37717	4.01389	3.05252	3.20428	3.77114	4.59986
	BMP6 10ng																																							19.0934	14.3701	21.5557	21.6306	12.4235	13.5479	10.0213	10.2319	11.3924	14.9185
	BMP6 20ng																																											16.7374	18.0009	10.1965	9.84916	17.5087	14.4585
[truncated: 3 more columns]

## Sheet: compiled graphs 
J	Value								K	relative fold expression
		control	Bmp4 5	Bmp4 25	Bmp4 50	Bmp4 500						Msx1	Lhx2	Foxd3	Isl1
	psmad	1.08264	1.31912	1.3548	1.86933	2.37123					RA	1	1	1	1
	Lhx2-9	0.98783	1.4535	1.93528	3.12951	3.55441					BMP4 0.15ng	1.06782	1.25727	0.950187	1.10024
	Lhx1-5	1.04828	1.68319	2.17288	5.72124	4.66567					BMP4 1.5ng	1.35394	1.90006	0.788622	1.58189
	Isl1	1.0056	1.39345	1.35064	1.23677	1.59829					BMP4 5ng	1.24876	6.69679	0.773417	3.82267
											BMP4 10ng	1.17082	17.4161	0.660415	5.38313
											BMP4 20ng	0.96568	16.5764	0.310681	12.0558
	error										BMP5 0.15ng	0.965492	1.35145	0.989141	1.06473
		control	Bmp4 5	Bmp4 25	Bmp4 50	Bmp4 500					BMP5 1.5ng	1.19231	1.43229	1.10896	1.22741
	psmad	0.132011	0.104077	0.111001	0.121015	0.200358					BMP5 5ng	2.3624	1.20717	1.12299	1.77872
	Lhx2-9	0.132011	0.0718549	0.185004	0.205128	0.211737					BMP5 10ng	4.19218	1.41233	0.788927	2.74811
	Lhx1-5	0.132011	0.0916661	0.0958	0.871288	0.507023					BMP5 20ng	11.7048	2.26033	0.683538	5.18767
	Isl1	0.0461715	0.044008	0.0568854	0.0699406	0.0971616					BMP6 0.15ng	1.33194	1.05848	1.0469	1.06044
											BMP6 1.5ng	1.23801	0.924205	1.01908	1.18836
											BMP6 5ng	4.59986	1.81429	0.622648	2.61969
											BMP6 10ng	14.9185	6.01083	0.574203	4.85946
											BMP6 20ng	14.4585	9.77193	0.538836	10.5566
											BMP7 5ng	1.24946	0.91327	1.09053	0.701496
											BMP7 10ng	1.76374	0.802859	1.67968	0.705674
											BMP7 20ng	1.72333	0.861238	1.38275	0.875479
										error		Msx1	Lhx2	Foxd3	Isl1
											RA	0	0	0	0
											BMP4 0.15ng	0.047037	0.149998	0.030899	0.132786
											BMP4 1.5ng	0.0971724	0.206552	0.070141	0.294227
											BMP4 5ng	0.0586147	0.493802	0.0769411	0.46418
											BMP4 10ng	0.0783719	3.93078	0.079513	1.08811
											BMP4 20ng	0.108166	2.99473	0.0730828	4.03535
											BMP5 0.15ng	0.0985938	0.150424	0.121436	0.170209
											BMP5 1.5ng	0.134598	0.280279	0.0733087	0.158699
											BMP5 5ng	0.240746	0.135738	0.160524	0.169429
											BMP5 10ng	0.751894	0.141515	0.114662	0.292284
											BMP5 20ng	1.91376	0.244581	0.120755	0.644197
											BMP6 0.15ng	0.104977	0.0674863	0.0794512	0.0948685
											BMP6 1.5ng	0.108006	0.0399701	0.0498658	0.0844171
											BMP6 5ng	0.419495	0.127015	0.0309962	0.321681
											BMP6 10ng	1.55152	0.718923	0.0280874	0.807706
											BMP6 20ng	1.82286	2.72225	0.0233096	1.71122
											BMP7 5ng	0.128404	0.123114	0.242376	0.080468
											BMP7 10ng	0.139485	0.0761777	0.728936	0.142761
											BMP7 20ng	0.191914	0.0942954	0.421341	0.102725
