# Supplementary material for: BMPs direct sensory interneuron identity in the developing spinal cord using signal-specific not morphogenic activities
Source: eLife. 2017 Sep 19;6:e30647. doi: 10.7554/eLife.30647 (PMC5605194; doi:10.7554/eLife.30647)
Supplement: Figure 5—source data 1. [file elife-30647-fig5-data1.xlsx]

## Sheet: G-Sox2 size
Sox2, progenitors (Area)
CONTROL					BMP4					BMP7
control side	control normalized to control	EP side	EP normalized to control		EP control embryo	normalized to control	Bmp4 EP	normalized to control embryo		EP control embryo	normalized to control	Bmp7 EP	normalized to control embryo
18649	0.928482	15657	0.779519		15657	0.788813	41116	2.07146		15657	0.788813	14033	0.706995
21295	1.06022	20081	0.999777		20081	1.0117	25296	1.27443		20081	1.0117	24460	1.23232
16930	0.842898	20368	1.01407		20368	1.02616	23987	1.20849		20368	1.02616	18845	0.949428
15759	0.784597	16839	0.838367		16839	0.848364	22524	1.13478		16839	0.848364	14384	0.724679
22721	1.13122	23883	1.18907		23883	1.20325	25094	1.26426		23883	1.20325	21932	1.10495
16598	0.826368	16760	0.834434		16760	0.844384	30336	1.52835		16760	0.844384	20771	1.04646
15965	0.794853	15703	0.781809		15703	0.791131	31792	1.60171		15703	0.791131	17408	0.87703
17894	0.890893	18556	0.923852		18556	0.934868	34851	1.75582		18556	0.934868	24198	1.21912
16467	0.819846	17026	0.847677		17026	0.857785	31222	1.57299		17026	0.857785	27574	1.3892
17508	0.871675	18003	0.896319		18003	0.907007	25739	1.29675		18003	0.907007	6424	0.323647
16756	0.834235	15758	0.784547		15758	0.793902	23814	1.19977		15758	0.793902	24572	1.23796
17113	0.852009	16513	0.822136		16513	0.831939	28695	1.44568		16513	0.831939	26339	1.32698
18009	0.896618	19803	0.985936		19803	0.997693	19776	0.996332		19803	0.997693	23944	1.20632
18331	0.91265	18423	0.91723		18423	0.928167	22521	1.13463		18423	0.928167	23422	1.18002
15863	0.789775	16340	0.813523		16340	0.823224	22944	1.15594		16340	0.823224	17074	0.860203
18467	0.919421	17404	0.866497		17404	0.876829	19058	0.960159		17404	0.876829	23047	1.16113
17043	0.848524	17303	0.861468		17303	0.87174	25036	1.26134		17303	0.87174	20910	1.05346
15977	0.79545	16291	0.811084		16291	0.820755	22713	1.1443		16291	0.820755	24277	1.2231
19886	0.990069	19513	0.971498		19513	0.983082	25008	1.25993		19513	0.983082	23019	1.15972
16702	0.831546	18395	0.915836		18395	0.926756	16716	0.842167		18395	0.926756	24833	1.25111
16636	0.82826	17059	0.84932		17059	0.859447	24203	1.21937		17059	0.859447	27879.6	1.4046
14869	0.740286	14265	0.710215		14265	0.718683	29966	1.50971		14265	0.718683	23856	1.20189
22326	1.11155	19735	0.982551		19735	0.994267	26748	1.34759		19735	0.994267	20242	1.01981
17512	0.871874	18793	0.935651		18793	0.946808	28799	1.45092		18793	0.946808	20386.8	1.0271
19781	0.984841	19589	0.975282		19589	0.986911	16244	0.818387		19589	0.986911	17790	0.896276
24250	1.20734	20551	1.02318		20551	1.03538	26546	1.33741		20551	1.03538	19698	0.992403
21442	1.06754	19160	0.953923		19160	0.965298	23970	1.20763		19160	0.965298	21204.6	1.0683
18467	0.919421	18457	0.918923		18457	0.92988	19173	0.965953		18457	0.92988
18507	0.921412	19000	0.945957		19000	0.957237	23178	1.16773		19000	0.957237
21639	1.07735	20479	1.01959		20479	1.03175	23748	1.19645		20479	1.03175
19211	0.956462	17184	0.855544		17184	0.865745	30638	1.54357		17184	0.865745
22520	1.12121	24349	1.21227		24349	1.22672	43923	2.21288		24349	1.22672
29784	1.48286	30654	1.52618		30654	1.54438	30533	1.53828		30654	1.54438
25298	1.25952	24449	1.21725		24449	1.23176	8263	0.416297		24449	1.23176
25282	1.25872	26004	1.29467		26004	1.3101	20920	1.05397		26004	1.3101
29978	1.49252	26397	1.31423		26397	1.3299	18914	0.952904		26397	1.3299
21836	1.08715	22860	1.13814		22860	1.15171	23034	1.16047		22860	1.15171
24146	1.20216	22508	1.12061		22508	1.13397	26831	1.35177		22508	1.13397
23808	1.18533	22884	1.13933		22884	1.15292	23579	1.18793		22884	1.15292
32194	1.60285	30956	1.54121		30956	1.55959	39125	1.97115		30956	1.55959
20085.5	1	19848.8	0.988217		19848.8	1	22223	1.11961		19848.8	1
	Normal distribution?	no					22072	1.11201			Normal distribution?	no
	t-test p value	0.794569					23901	1.20415			t-test p value	0.209294
	standard error	0.0306569					24208	1.21962			standard error	0.0468014
	Mann-Whitney p value	>0.9999					18358	0.924892			Mann-Whitney p value	0.0312
							25971	1.30844
							20865	1.0512
							25195.1	1.26935
						Normal distribution?	no
						t-test p value	1.23503e-05
						standard error	0.0465164
						Mann-Whitney p value	<0.0001

## Sheet: G-p27 size
P27, neurons (Area)
CONTROL					BMP4					BMP7
control side	control normalized to control	EP side	EP normalized to control		EP control embryo	normalized to control	Bmp4 EP	normalized to control embryo		EP control embryo	normalized to control	Bmp7 EP	normalized to control embryo
13100	1.01309	12500	0.966686		12500	0.935681	16761	1.25464		12500	0.935681	8099	0.606247
15560	1.20333	12837	0.992748		12837	0.960907	13223	0.989801		12837	0.960907	21084	1.57823
11395	0.881231	12901	0.997697		12901	0.965698	5817	0.435429		12901	0.965698	15510	1.16099
9701	0.750226	13429	1.03853		13429	1.00522	16697	1.24985		13429	1.00522	10195	0.763142
12506	0.96715	12842	0.993135		12842	0.961282	13188	0.987181		12842	0.961282	15825	1.18457
10721	0.829107	12984	1.00412		12984	0.971911	14339	1.07334		12984	0.971911	11088	0.829987
10981	0.849214	11336	0.876668		11336	0.848551	15609	1.1684		11336	0.848551	8734	0.653779
9161	0.708465	9099	0.70367		9099	0.681101	14776	1.10605		9099	0.681101	10526	0.787918
12532	0.969161	13780	1.06567		13780	1.0315	17185	1.28637		13780	1.0315	12021	0.899826
9706	0.750612	13622	1.05346		13622	1.01967	13844	1.03629		13622	1.01967	2967	0.222093
13826	1.06923	13342	1.0318		13342	0.998709	8993	0.673167		13342	0.998709	8976	0.671894
10766	0.832587	10435	0.80699		10435	0.781107	21410	1.60263		10435	0.781107	10768	0.806033
13206	1.02128	10706	0.827947		10706	0.801392	20182	1.51071		10706	0.801392	8621	0.645321
10702	0.827638	12752	0.986174		12752	0.954545	20508	1.53512		12752	0.954545	10781	0.807006
9246	0.715038	10131	0.78348		10131	0.758351	19737	1.4774		10131	0.758351	5237	0.392013
9745	0.753628	9278	0.717513		9278	0.6945	17258	1.29184		9278	0.6945	8469	0.633943
11969	0.925621	12945	1.0011		12945	0.968992	18158	1.35921		12945	0.968992	5927	0.443663
8493	0.656805	8558	0.661832		8558	0.640605	15074	1.12836		8558	0.640605	9519	0.71254
10695	0.827097	10255	0.793069		10255	0.767633	19752	1.47853		10255	0.767633	23703	1.77428
13138	1.01603	13458	1.04077		13458	1.00739	10331	0.773322		13458	1.00739	20331	1.52187
15158	1.17224	15503	1.19892		15503	1.16047	15921	1.19176		15503	1.16047	23762.4	1.77872
10585	0.81859	12297	0.950987		12297	0.920486	26500	1.98364		12297	0.920486	30681.6	2.29666
11188	0.865223	9204	0.71179		9204	0.688961	21295	1.59403		9204	0.688961	17058	1.27687
10915	0.84411	12293	0.950678		12293	0.920186	24822	1.85804		12293	0.920186	19873.2	1.4876
15751	1.2181	12727	0.984241		12727	0.952673	17338	1.29783		12727	0.952673	25221.6	1.88795
10944	0.846353	10840	0.83831		10840	0.811423	18943	1.41797		10840	0.811423	37321.2	2.79366
11696	0.904509	12049	0.931808		12049	0.901922	17184	1.2863		12049	0.901922	14703.8	1.10065
11718	0.90621	13835	1.06993		13835	1.03561	16234	1.21519		13835	1.03561
11690	0.904045	10010	0.774122		10010	0.749294	17362	1.29962		10010	0.749294
11752	0.90884	11079	0.856793		11079	0.829313	23231	1.73894		11079	0.829313
9179	0.709857	8491	0.656651		8491	0.63559	21939	1.64223		8491	0.63559
17270	1.33557	19600	1.51576		19600	1.46715	27735	2.07609		19600	1.46715
20894	1.61584	19816	1.53247		19816	1.48332	14483	1.08412		19816	1.48332
21836	1.68868	22860	1.76788		22860	1.71117	4440	0.332354		22860	1.71117
16492	1.27541	18384	1.42172		18384	1.37613	15149	1.13397		18384	1.37613
16074	1.24308	18109	1.40046		18109	1.35554	21759	1.62876		18109	1.35554
17720	1.37037	18586	1.43735		18586	1.39125	20913	1.56543		18586	1.39125
17241	1.33333	18173	1.40541		18173	1.36033	21493	1.60885		18173	1.36033
20289	1.56905	19607	1.51631		19607	1.46767	21182	1.58557		19607	1.46767
11690	0.904045	13717	1.0608		13717	1.02678	36008	2.69536		13717	1.02678
12930.8	1	13359.2	1.03314		13359.2	1	19327	1.44671		13359.2	1
	Normal distribution?	yes					17835	1.33503
	t-test p value	0.579582					25353	1.89779			Normal distribution?	yes
	standard error	0.042957					19652	1.47104			t-test p value	0.36998
							18712	1.40068			standard error	0.123006
							24345	1.82233
							23512	1.75998
							18415.1	1.37845
						Normal distribution?	yes
						t-test p value	3.01953e-06
						standard error	0.0601345

## Sheet: G-Pax3
Pax3, dorsal progenitors (domain length)
CONTROL					BMP4					BMP7
control side	control normalized to control	EP side	EP normalized to control		EP control embryo	normalized to control	Bmp4 EP	normalized to control embryo		EP control embryo	normalized to control	Bmp7 EP	normalized to control embryo
191.9	1.23788	188.4	1.21531		188.4	1.21404	303	1.95252		188.4	1.12277	186	1.19858
158.5	1.02243	155.3	1.00179		155.3	1.00075	366.6	2.36236		155.3	0.925507	310	1.99763
162.2	1.0463	158.8	1.02437		158.8	1.0233	229	1.47567		158.8	0.946365	386.4	2.48995
160.2	1.0334	158	1.01921		158	1.01815	208	1.34034		158	0.941597	330	2.12651
180.4	1.1637	168	1.08371		168	1.08259	184	1.18569		168	1.00119	233	1.50144
159.1	1.0263	159.4	1.02824		159.4	1.02717	345.6	2.22703		159.4	0.94994	285	1.83653
145.6	0.939217	152.1	0.981146		152.1	0.980126	375.6	2.42035		152.1	0.906436	219	1.41123
141.2	0.910834	151.3	0.975986		151.3	0.974971	201	1.29524		151.3	0.901669	197	1.26946
143.3	0.924381	145.9	0.941152		145.9	0.940174	248	1.5981		145.9	0.869487	174	1.12125
161.7	1.04307	158.2	1.0205		158.2	1.01943	233	1.50144		158.2	0.942789	188	1.21146
129.4	0.834716	152.8	0.985662		152.8	0.984637	261.3	1.68381		152.8	0.910608	243	1.56588
159.5	1.02888	159.2	1.02695		159.2	1.02588	189	1.21791		159.2	0.948749	270	1.73987
144.8	0.934057	154.1	0.994048		154.1	0.993014	217	1.39834		154.1	0.918355	156	1.00526
143.5	0.925671	147	0.948248		147	0.947262	300.3	1.93512		147	0.876043	226	1.45633
133.2	0.859229	134.7	0.868905		134.7	0.868001	327	2.10717		134.7	0.802741	222	1.43056
146.3	0.943733	144.2	0.930186		144.2	0.929219	215	1.38545		144.2	0.859356	213	1.37256
148	0.954699	150.4	0.97018		150.4	0.969172	239	1.54011		150.4	0.896305	235	1.51433
147.9	0.954054	152	0.980501		152	0.979482	231	1.48855		152	0.90584	188	1.21146
144.3	0.930831	138.3	0.892127		138.3	0.8912	258	1.66254		138.3	0.824195	241	1.55299
156.7	1.01082	149.9	0.966955		149.9	0.96595	230.1	1.48276		149.9	0.893325	168	1.08259
152.8	0.985662	144.3	0.930831		144.3	0.929863	289.9	1.8681		144.3	0.859952	266	1.71409
144.4	0.931476	156	1.0063		156	1.00526	351	2.26183		156	0.929678	288	1.85586
146.6	0.945668	151	0.974051		151	0.973038	268	1.72698		151	0.899881	364	2.3456
158.9	1.02501	154.3	0.995338		154.3	0.994303	232	1.495		154.3	0.919547	283	1.82364
136.9	0.883096	143.4	0.925026		143.4	0.924064	229	1.47567		143.4	0.854589	163	1.05037
153.3	0.988887	159.4	1.02824		159.4	1.02717	206	1.32746		159.4	0.94994	236	1.52077
148.5	0.957924	135	0.87084		135	0.869935	209	1.34679		135	0.804529	313	2.01696
131.4	0.847618	127.4	0.821815		127.4	0.82096	209	1.34679		127.4	0.759237	310	1.99763
128.7	0.830201	127.1	0.81988		127.1	0.819027	229	1.47567		127.1	0.757449	361	2.32627
159.4	1.02824	148.3	0.956634		148.3	0.955639	214	1.37901		148.3	0.88379	252.443	1.62673
170.3	1.09855	163.3	1.05339		163.3	1.0523	208	1.34034		163.3	0.973182
162.5	1.04823	163.2	1.05275		163.2	1.05165	256	1.64965		163.2	0.972586
168	1.08371	168.5	1.08694		168.5	1.08581	258	1.66254		168.5	1.00417
153.7	0.991468	163	1.05146		163	1.05037	144	0.92793		163	0.971395
159.4	1.02824	154	0.993403		154	0.99237	341	2.19739		154	0.917759
167.8	1.08242	181.8	1.17273		181.8	1.17151	300	1.93319		181.8	1.08343
165.1	1.06501	160.9	1.03791		160.9	1.03683	199	1.28235		160.9	0.95888
169.3	1.0921	172	1.10951		172	1.10836	244	1.57233		172	1.02503
159.9	1.03146	164.2	1.0592		164.2	1.0581	232	1.495		164.2	0.978546
170.5	1.09984	171.1	1.10371		171.1	1.10256	234	1.50789		171.1	1.01967
154.9	0.999208	156.9	1.01211		156.9	1.01106	288	1.85586		156.9	0.935042
165	1.06436	161.9	1.04436		161.9	1.04328	343	2.21028		161.9	0.964839
155.4	1.00243	155.3	1.00179		155.3	1.00075	222	1.43056		155.3	0.925507
180.6	1.16499	167.8	1.08242		167.8	1.0813	271	1.74631		167.8	1
155.023	1	155.184	1.00104		155.184	1	246	1.58521		155.184	0.924816
	Normal distribution?	yes					159	1.02459			Normal distribution?	yes
	t-test p value	0.953996					243	1.56588			t-test p value	9.56966e-17
	standard error	0.0120914					189	1.21791			standard error	0.0763305
							207	1.3339
							215	1.38545
							247.948	1.59777
						Normal distribution?	yes
						t-test p value	5.24958e-19
						standard error	0.0486075

## Sheet: G-Sox2 intensity
Sox2, progenitors (mean intensity)
CONTROL					BMP4					BMP7
control side	control normalized to control	EP side	EP normalized to control		EP control embryo	normalized to control	Bmp4 EP	normalized to control embryo		EP control embryo	normalized to control	Bmp7 EP	normalized to control embryo
15.3212	1.58571	16.2722	1.68414		2.12373	0.352139	2.20892	0.366265		3.04255	0.403426	1.68511	0.223436
7.86946	0.814471	8.2763	0.856578		2.21969	0.368049	1.85735	0.307969		0.602564	0.0798968	2.38205	0.315847
49.2577	5.09806	46.8168	4.84543		6.35174	1.05319	4.29942	0.712893		2.85232	0.378203	1.7616	0.233579
8.67779	0.898131	9.28374	0.960846		6.98872	1.15881	4.76692	0.790409		4.9799	0.660308	3.48492	0.462083
13.2009	1.36626	14.1028	1.4596		4.43697	0.735701	4.05882	0.672999		2.02028	0.267879	1.43682	0.190514
6.97808	0.722215	7.64211	0.790941		6.49527	1.07699	3.64038	0.603616		4.84099	0.64189	2.46996	0.327504
8.60017	0.890097	7.59847	0.786424		8.96443	1.4864	5.58893	0.926709		6.13818	0.81389	2.59636	0.344264
15.119	1.56478	14.8639	1.53838		6.16393	1.02205	4.74863	0.787378		5.67483	0.752452	2.81119	0.372749
10.2307	1.05886	10.7825	1.11597		7.70861	1.27818	6.25828	1.03769		2.82222	0.374212	2.38301	0.315974
3.70346	0.383299	3.61407	0.374048		6.21891	1.03117	5.21393	0.864529		3.90608	0.517926	2.15494	0.285734
13.5829	1.4058	11.3711	1.17688		8.67879	1.43904	6.92727	1.14862		9.59091	1.2717	6.3	0.835347
16.6078	1.71887	13.5226	1.39956		9.59195	1.59046	5.2931	0.877657		53.8947	7.14616	36.0702	4.78271
14.3944	1.48979	16.2685	1.68375		6.75446	1.11997	4.59821	0.762436		3.46785	0.459818	3.04502	0.403753
8.01052	0.82907	8.94655	0.925948		5.6639	0.939139	3.57261	0.59238		3.45035	0.457499	2.30851	0.306096
10.5898	1.09602	12.0585	1.24803		7.07514	1.17314	3.47977	0.576985		10.991	1.45735	9.87892	1.30989
10.2807	1.06403	11.6423	1.20495		5.97598	0.990885	3.08408	0.511376		8.44118	1.11926	6.72794	0.892089
8.14145	0.842622	8.26796	0.855715		2.35764	0.390923	2.35764	0.390923		5.05621	0.670427	4.74556	0.629236
12.4609	1.28968	12.3511	1.27831		3.11468	0.516449	2.90826	0.482222		3.97985	0.527707	2.84383	0.377077
19.2885	1.99631	18.8269	1.94854		6.20065	1.02814	3.88997	0.645001		7.54178	1	5.28255	0.700438
3.28926	0.34043	3.2686	0.338292		6.63608	1.10034	3.80063	0.630188			Normal distribution?	no
4.41848	0.457302	4.52174	0.46799		9	1.4923	6.46392	1.07179			t-test p value	0.0309271
6.88119	0.712187	6.25248	0.647117		7.00556	1.1616	3.17778	0.526912			standard error	0.249495
4.67016	0.48335	4.48691	0.464385		5.81921	0.964891	4.35593	0.722263			Mann-Whitney p value	0.0591
2.89199	0.299314	3.59582	0.372159		3.99259	0.662017	3.05185	0.506032
5.82677	0.603057	7.06299	0.731003		6.29851	1.04436	3.81343	0.632311
4.36957	0.45224	4.67935	0.484302		7.60591	1.26115	4.87685	0.808637
5.53125	0.572472	6.59375	0.682438		5.17647	0.858318	4.41176	0.731521
4.4977	0.465501	5.0553	0.523212		5.44595	0.903	4.03716	0.669408
3.43434	0.355447	3.79293	0.392559		7.35154	1.21897	5.23891	0.868671
6.07077	0.628311	6.33538	0.655698		9.52444	1.57926	5.22667	0.866641
10.5766	1.09465	10.3604	1.07227		4.86064	0.805949	3.67237	0.608921
7.78341	0.805565	6.56682	0.679651		6.94424	1.15143	3.21933	0.533802
14.2418	1.47399	13.5385	1.4012		5.08889	0.843796	4.125	0.683972
4.93916	0.511192	4.5019	0.465936		6.11789	1.01442	3.15854	0.523721
4.47405	0.463054	4.21453	0.436194		3.75766	0.623063	2.23677	0.370882
4.39527	0.4549	4.65203	0.481474		3.20914	0.532112	2.2133	0.36699
8.75622	0.906248	8.55721	0.885652		4.17689	0.692575	2.54245	0.421568
7.79459	0.806723	8.56757	0.886723		7.65052	1.26854	3.50173	0.580627
9.66205	1	9.71349	1.00532		6.45968	1.07109	2.99597	0.496766
	Normal distribution?	no			6.03095	1	3.9711	0.658453
	t-test p value	0.762571				Normal distribution?	yes
	standard error	0.124761				t-test p value	9.22083e-13
	Mann-Whitney p value	0.8566				standard error	0.0325118

## Sheet: T-Atoh1
Atoh1, dP1 (domain area)
CONTROL					BMP4					BMP7
control side	control normalized to control	EP side	EP normalized to control		EP control embryo	normalized to control	Bmp4 EP	normalized to control embryo		EP control embryo	normalized to control	Bmp7 EP	normalized to control embryo
845	0.479556	2007	1.13902		2007	1.03455	5392	2.77942		2007	1.03455	3733	1.92425
1204	0.683296	1766	1.00224		1766	0.91032	7299	3.76242		1766	0.91032	2297	1.18404
1652	0.937546	2385	1.35354		2385	1.2294	5877	3.02942		2385	1.2294	1913	0.986095
1212	0.687836	1492	0.846742		1492	0.769082	4042	2.08353		1492	0.769082	1776	0.915475
1471	0.834824	1620	0.919385		1620	0.835062	4055	2.09023		1620	0.835062	2876	1.48249
1769	1.00395	2229	1.26501		2229	1.14898	3128	1.61239		2229	1.14898	8844	4.55882
921	0.522687	1065	0.60441		1065	0.548976	2293	1.18197		1065	0.548976	8268	4.26191
1834	1.04083	2146	1.2179		2146	1.1062	2988	1.54023		2146	1.1062	2268	1.16909
2025	1.14923	2193	1.24457		2193	1.13043	1575	0.811866		2193	1.13043	5529	2.85003
1509	0.85639	1009	0.572629		1009	0.520109	4036	2.08044		1009	0.520109	6307	3.25107
2590	1.46988	2412	1.36886		2412	1.24331	4299	2.21601		2412	1.24331	3328	1.71548
1287	0.7304	1445	0.820069		1445	0.744855	3673	1.89332		1445	0.744855	4753	2.45003
1237	0.702024	1454	0.825176		1454	0.749494	5249	2.7057		1454	0.749494	4882	2.51653
1350	0.766154	1743	0.98919		1743	0.898465	4337	2.23559		1743	0.898465	7209	3.71602
1636	0.928465	1652	0.937546		1652	0.851557	1155	0.595368		1652	0.851557	6114	3.15159
1114	0.632219	1049	0.59533		1049	0.540728	4482	2.31034		1049	0.540728	6112	3.15055
1559	0.884766	1308	0.742318		1308	0.674235	1002	0.516501		1308	0.674235	5427	2.79746
1157	0.656622	970	0.550496		970	0.500006	4590	2.36601		970	0.500006	9040	4.65985
933	0.529498	1183	0.671378		1183	0.609801	3850	1.98456		1183	0.609801	5516	2.84333
2669	1.51472	2966	1.68327		2966	1.52888	874	0.450521		2966	1.52888	8332	4.2949
1827	1.03686	2020	1.14639		2020	1.04125	3426	1.766		2020	1.04125	6227	3.20983
1180	0.669675	1471	0.834824		1471	0.758257	3130	1.61342		1471	0.758257	5108	2.63302
1925	1.09248	2220	1.2599		2220	1.14434	669	0.34485		2220	1.14434	6697	3.4521
1861	1.05616	1610	0.91371		1610	0.829907	4430	2.28353		1610	0.829907	5339	2.7521
1587	0.900657	1565	0.888171		1565	0.806711	4998	2.57632		1565	0.806711	4510	2.32477
2316	1.31438	1907	1.08226		1907	0.983002	800.3	0.412531		1907	0.983002	5296.2	2.73003
1937	1.09929	2354	1.33595		2354	1.21342	2602	1.34125		2354	1.21342
1381	0.783747	1446	0.820636		1446	0.74537	559.3	0.288303		1446	0.74537
1691	0.959679	1668	0.946626		1668	0.859804	3041	1.56755		1668	0.859804
1482	0.841067	1458	0.827446		1458	0.751556	1361	0.701555		1458	0.751556
1224	0.694646	1868	1.06013		1868	0.962898	888	0.457738		1868	0.962898
1842	1.04537	2311	1.31154		2311	1.19125	638	0.32887		2311	1.19125
2811	1.5953	2625	1.48974		2625	1.35311	1120	0.577327		2625	1.35311
2283	1.29565	2686	1.52436		2686	1.38455	898	0.462892		2686	1.38455
1879	1.06637	2276	1.29168		2276	1.17321	2678	1.38043		2276	1.17321
3125	1.7735	3189	1.80983		3189	1.64383	736	0.379386		3189	1.64383
2094	1.18839	2247	1.27522		2247	1.15826	2135	1.10053		2247	1.15826
2754	1.56295	2669	1.51472		2669	1.37579	11958	6.16399		2669	1.37579
3020	1.71392	3006	1.70597		3006	1.5495	10404	5.36295		3006	1.5495
1785	1.01303	1955	1.1095		1955	1.00774	1778	0.916506		1955	1.00774
2109	1.1969	2426	1.37681		2426	1.25053	2414	1.24435		2426	1.25053
1919	1.08907	2408	1.36659		2408	1.24125	11341	5.84595		2408	1.24125
1762.05	1	1939.98	1.10098		1939.98	1	2419	1.24692		1939.98	1
	Normal distribution?	yes					2949	1.52012			Normal distribution?	yes
	t-test p value	0.157014					7725	3.98201			t-test p value	3.06556e-14
	standard error	0.0498385					2622	1.35156			standard error	0.219618
							6176	3.18354
							3033	1.56342
							7227	3.7253
							1739	0.896403
							5168	2.66395
							1494	0.770113
							2281	1.17579
							3071	1.58301
							3557.49	1.83378
						Normal distribution?	no
						t-test p value	0.000163873
						standard error	0.183696
						Mann-Whitney p value	0.0057

## Sheet: T-Ngn1
Ngn1, dP2 (domain area)
CONTROL					BMP4					BMP7
control side	control normalized to control	EP side	EP normalized to control		EP control embryo	normalized to control	Bmp4 EP	normalized to control embryo		EP control embryo	normalized to control	Bmp7 EP	normalized to control embryo
1885	1.05888	1752	0.984169		1752	0.915815	2445	1.27806		1752	0.915815	2174	1.1364
1987	1.11618	1100	0.617914		1100	0.574998	1986	1.03813		1100	0.574998	1357	0.709338
2192	1.23133	2162	1.21448		2162	1.13013	0	0		2162	1.13013	2761	1.44324
2037	1.14427	2223	1.24875		2223	1.16202	1163	0.607929		2223	1.16202	4137	2.16251
1781	1.00046	2190	1.23021		2190	1.14477	0	0		2190	1.14477	3689	1.92833
1491	0.837555	1725	0.969002		1725	0.901701	464	0.242544		1725	0.901701	3072	1.60581
1317	0.739812	1088	0.611174		1088	0.568725	195	0.101931		1088	0.568725	3448	1.80236
2102	1.18078	1452	0.815647		1452	0.758997	0	0		1452	0.758997	0	0
1437	0.807221	1244	0.698805		1244	0.65027	0	0		1244	0.65027	3433	1.79452
1469	0.825197	1522	0.854969		1522	0.795588	178	0.0930451		1522	0.795588	0	0
2062	1.15831	1172	0.65836		1172	0.612634	0	0		1172	0.612634	2929	1.53106
1292	0.725769	1438	0.807783		1438	0.751679	0	0		1438	0.751679	3199	1.6722
1164	0.653866	1204	0.676335		1204	0.629361	826	0.431771		1204	0.629361	2790	1.4584
1917	1.07686	2522	1.41671		2522	1.31831	2243	1.17247		2522	1.31831	2777	1.45161
1874	1.0527	1763	0.990348		1763	0.921564	2778	1.45213		1763	0.921564	3583	1.87292
1085	0.609488	1371	0.770146		1371	0.716656	1143	0.597475		1371	0.716656	1303	0.681111
2139	1.20156	1762	0.989787		1762	0.921042	1795	0.938292		1762	0.921042	2368	1.23781
3403	1.9116	2159	1.2128		2159	1.12856	1778	0.929405		2159	1.12856	1990	1.04022
1112	0.624655	1710	0.960576		1710	0.89386	2392	1.25036		1710	0.89386	2974	1.55458
1073	0.602747	1043	0.585895		1043	0.545202	4344	2.27072		1043	0.545202	2320	1.21272
2673	1.50153	3007	1.68915		3007	1.57183	0	0		3007	1.57183	1338	0.699406
1536	0.862833	20112	11.2977		20112	10.513	2607	1.36274		20112	10.513	2369	1.23834
1227	0.689255	1759	0.988101		1759	0.919474	1048	0.547816		1759	0.919474	2031	1.06165
2051	1.15213	1647	0.925186		1647	0.860928	0	0		1647	0.860928	2109	1.10243
3069	1.72398	1653	0.928557		1653	0.864065	2833	1.48088		1653	0.864065	0	0
865	0.485905	1802	1.01226		1802	0.941951	166	0.0867724		1802	0.941951	3170	1.65704
2293	1.28807	1436	0.806659		1436	0.750633	564	0.294817		1436	0.750633	1448	0.756906
687	0.385916	1471	0.82632		1471	0.768929	0	0		1471	0.768929	3359	1.75583
1999	1.12292	1855	1.04203		1855	0.969655	0	0		1855	0.969655	0	0
1850	1.03922	1956	1.09876		1956	1.02245	143	0.0747497		1956	1.02245	1841	0.962337
1616	0.907772	1610	0.904402		1610	0.841588	492	0.257181		1610	0.841588	2915	1.52374
1767	0.992595	725	0.407262		725	0.378976	0	0		725	0.378976	0	0
2097	1.17797	1719	0.965632		1719	0.898565	0	0		1719	0.898565	3257	1.70252
1150	0.646001	1481	0.831937		1481	0.774156	0	0		1481	0.774156	4700	2.45681
1717	0.964508	1667	0.936421		1667	0.871383	64.2	0.033559		1667	0.871383	0	0
1674	0.940353	2442	1.37177		2442	1.27649	600	0.313635		2442	1.27649	3076	1.6079
2523	1.41727	2056	1.15494		2056	1.07472	668	0.34918		2056	1.07472	3829	2.00151
1468	0.824635	1564	0.878562		1564	0.817542	0	0		1564	0.817542	4454	2.32822
1594	0.895414	1732	0.972934		1732	0.90536	575	0.300567		1732	0.90536	1511	0.789838
2310	1.29762	1689	0.948779		1689	0.882883	645.9	0.337628		1689	0.882883	0	0
1477	0.829691	2210	1.24145		2210	1.15522	808	0.422362		2210	1.15522	4519	2.3622
1918	1.07742	1720	0.966193		1720	0.899087	786	0.410862		1720	0.899087	2347.07	1.22687
1249	0.701614	1768	0.993157		1768	0.924178	852	0.445362		1768	0.924178
2140	1.20212	1893	1.06337		1893	0.989519	987	0.51593		1893	0.989519
2207	1.23976	1926	1.08191		1926	1.00677	853.843	0.446325		1926	1.00677
1582	0.888673	1345	0.755541		1345	0.703065				1345	0.703065
1258	0.706669	1365	0.766776		1365	0.71352				1365	0.71352
1527	0.857778	1634	0.917884		1634	0.854133				1634	0.854133
2031	1.14089	2965	1.66556		2965	1.54988				2965	1.54988
2186	1.22796	1612	0.905525		1612	0.842633				1612	0.842633
1804	1.01338	2052	1.15269		2052	1.07263				2052	1.07263
1879	1.05551	1581	0.888112		1581	0.826429				1581	0.826429
2222	1.24819	2462	1.383		2462	1.28695				2462	1.28695
2127	1.19482	2203	1.23751		2203	1.15156				2203	1.15156
2067	1.16112	2151	1.2083		2151	1.12438				2151	1.12438
3086	1.73353	2767	1.55434		2767	1.44638				2767	1.44638
1667	0.936421	2055	1.15438		2055	1.0742				2055	1.0742
1368	0.768461	1198	0.672965		1198	0.626225				1198	0.626225
892	0.501072	966	0.542641		966	0.504953				966	0.504953
2078	1.1673	1540	0.86508		1540	0.804997				1540	0.804997
2828	1.5886	2615	1.46895		2615	1.36693				2615	1.36693
629	0.353335	866	0.486467		866	0.45268				866	0.45268
1981	1.11281	2021	1.13528		2021	1.05643				2021	1.05643
1858	1.04371	1928	1.08304		1928	1.00781				1928	1.00781
2722	1.52906	2253	1.2656		2253	1.1777				2253	1.1777
1985	1.11505	3020	1.69646		3020	1.57863				3020	1.57863
3073	1.72623	3088	1.73465		3088	1.61418				3088	1.61418
1462	0.821264	1228	0.689817		1228	0.641907				1228	0.641907
1807	1.01506	1502	0.843734		1502	0.785133				1502	0.785133
1875	1.05326	2292	1.28751		2292	1.19809				2292	1.19809
887	0.498264	1083	0.608365		1083	0.566111				1083	0.566111
1542	0.866204	1344	0.754979		1344	0.702543				1344	0.702543
2153	1.20943	2102	1.18078		2102	1.09877				2102	1.09877
2147	1.20606	1997	1.1218		1997	1.04388				1997	1.04388
1680	0.943724	1400	0.786437		1400	0.731815				1400	0.731815
1219	0.684762	1073	0.602747		1073	0.560884				1073	0.560884
2041	1.14651	1634	0.917884		1634	0.854133				1634	0.854133
3094	1.73802	3420	1.92115		3420	1.78772				3420	1.78772
1750	0.983046	1018	0.571852		1018	0.532134				1018	0.532134
2147	1.20606	1814	1.019		1814	0.948223				1814	0.948223
1710	0.960576	2203	1.23751		2203	1.15156				2203	1.15156
1952	1.09652	1393	0.782504		1393	0.728156				1393	0.728156
1574	0.884179	2526	1.41896		2526	1.3204				2526	1.3204
2013	1.13078	1560	0.876315		1560	0.815451				1560	0.815451
1833	1.02967	1691	0.949903		1691	0.883928				1691	0.883928
1640	0.921254	2415	1.3566		2415	1.26238				2415	1.26238
2067	1.16112	1356	0.76172		1356	0.708815				1356	0.708815
1342	0.753856	1626	0.91339		1626	0.849951				1626	0.849951
1301	0.730824	1537	0.863395		1537	0.803429				1537	0.803429
1537	0.863395	2035	1.14314		2035	1.06375				2035	1.06375
1377	0.773516	1298	0.729139		1298	0.678497				1298	0.678497
2002	1.1246	1674	0.940353		1674	0.875042				1674	0.875042
1102	0.619038	1598	0.897661		1598	0.835315				1598	0.835315
933	0.524104	1355	0.761158		1355	0.708293				1355	0.708293
1643	0.922939	1873	1.05214		1873	0.979064				1873	0.979064
2171	1.21954	2489	1.39817		2489	1.30106				2489	1.30106
1572	0.883056	1613	0.906087		1613	0.843156				1613	0.843156
2425	1.36222	2252	1.26504		2252	1.17718				2252	1.17718
1241	0.69712	1320	0.741497		1320	0.689997				1320	0.689997
1531	0.860025	1501	0.843172		1501	0.78461				1501	0.78461
1914	1.07517	1458	0.819017		1458	0.762133				1458	0.762133
880	0.494332	890	0.499949		890	0.465225				890	0.465225
1080	0.60668	1645	0.924063		1645	0.859883				1645	0.859883
1931	1.08472	2154	1.20999		2154	1.12595				2154	1.12595
1170	0.657236	1855	1.04203		1855	0.969655				1855	0.969655
1701	0.95552	1825	1.02518		1825	0.953973				1825	0.953973
1123	0.630834	1163	0.653304		1163	0.607929				1163	0.607929
1000	0.56174	1458	0.819017		1458	0.762133				1458	0.762133
1859	1.04428	1799	1.01057		1799	0.940383				1799	0.940383
1522	0.854969	1589	0.892605		1589	0.83061				1589	0.83061
1870	1.05045	1996	1.12123		1996	1.04336				1996	1.04336
1591	0.893729	1611	0.904964		1611	0.84211				1611	0.84211
2213	1.24313	3084	1.73241		3084	1.61208				3084	1.61208
2881	1.61837	2522	1.41671		2522	1.31831				2522	1.31831
1234	0.693188	1351	0.758911		1351	0.706202				1351	0.706202
1991	1.11843	1642	0.922378		1642	0.858315				1642	0.858315
2478	1.39199	1912	1.07405		1912	0.999451				1912	0.999451
1287	0.72296	1374	0.771831		1374	0.718224				1374	0.718224
1999	1.12292	2031	1.14089		2031	1.06165				2031	1.06165
2050	1.15157	1930	1.08416		1930	1.00886				1930	1.00886
1649	0.92631	1693	0.951026		1693	0.884974				1693	0.884974
2036	1.1437	1672	0.93923		1672	0.873997				1672	0.873997
1324	0.743744	1819	1.02181		1819	0.950837				1819	0.950837
1975	1.10944	1585	0.890358		1585	0.828519				1585	0.828519
1485	0.834184	1470	0.825758		1470	0.768406				1470	0.768406
1430	0.803289	2104	1.1819		2104	1.09981				2104	1.09981
1546	0.868451	1469	0.825197		1469	0.767883				1469	0.767883
1995	1.12067	2088	1.17291		2088	1.09145				2088	1.09145
1556	0.874068	1510	0.848228		1510	0.789315				1510	0.789315
1102	0.619038	2149	1.20718		2149	1.12334				2149	1.12334
1090	0.612297	1271	0.713972		1271	0.664384				1271	0.664384
1290	0.724645	1322	0.742621		1322	0.691043				1322	0.691043
1188	0.667348	1239	0.695996		1239	0.647656				1239	0.647656
2845	1.59815	2438	1.36952		2438	1.2744				2438	1.2744
1077	0.604994	2360	1.32571		2360	1.23363				2360	1.23363
1583	0.889235	962	0.540394		962	0.502862				962	0.502862
1366	0.767337	1498	0.841487		1498	0.783042				1498	0.783042
1772	0.995404	2033	1.14202		2033	1.0627				2033	1.0627
1582	0.888673	2199	1.23527		2199	1.14947				2199	1.14947
1678	0.9426	1555	0.873506		1555	0.812838				1555	0.812838
1341	0.753294	1103	0.6196		1103	0.576566				1103	0.576566
1409	0.791492	1144	0.642631		1144	0.597998				1144	0.597998
2294	1.28863	1825	1.02518		1825	0.953973				1825	0.953973
1808	1.01563	1908	1.0718		1908	0.99736				1908	0.99736
2027	1.13865	1852	1.04034		1852	0.968087				1852	0.968087
1402	0.78756	1867	1.04877		1867	0.975928				1867	0.975928
1481	0.831937	1427	0.801604		1427	0.745929				1427	0.745929
1578	0.886426	2589	1.45435		2589	1.35334				2589	1.35334
1255	0.704984	1424	0.799918		1424	0.744361				1424	0.744361
1639	0.920692	1394	0.783066		1394	0.728679				1394	0.728679
1766	0.992034	1388	0.779696		1388	0.725543				1388	0.725543
665	0.373557	1182	0.663977		1182	0.617861				1182	0.617861
1175	0.660045	880	0.494332		880	0.459998				880	0.459998
1647	0.925186	1854	1.04147		1854	0.969132				1854	0.969132
1277	0.717342	1341	0.753294		1341	0.700974				1341	0.700974
1776	0.997651	2109	1.18471		2109	1.10243				2109	1.10243
1158	0.650495	1174	0.659483		1174	0.613679				1174	0.613679
1431	0.80385	1614	0.906649		1614	0.843678				1614	0.843678
820	0.460627	1348	0.757226		1348	0.704634				1348	0.704634
1168	0.656113	996	0.559493		996	0.520634				996	0.520634
1557	0.87463	1679	0.943162		1679	0.877656				1679	0.877656
1198	0.672965	1786	1.00327		1786	0.933587				1786	0.933587
3150	1.76948	3231	1.81498		3231	1.68893				3231	1.68893
2240	1.2583	2066	1.16056		2066	1.07995				2066	1.07995
3151	1.77004	3507	1.97002		3507	1.8332				3507	1.8332
2678	1.50434	2818	1.58298		2818	1.47304				2818	1.47304
2546	1.43019	2355	1.3229		2355	1.23102				2355	1.23102
2259	1.26897	2398	1.34705		2398	1.25349				2398	1.25349
2827	1.58804	3046	1.71106		3046	1.59222				3046	1.59222
2383	1.33863	2972	1.66949		2972	1.55354				2972	1.55354
2335	1.31166	2195	1.23302		2195	1.14738				2195	1.14738
2807	1.57681	2314	1.29987		2314	1.20959				2314	1.20959
2521	1.41615	2539	1.42626		2539	1.3272				2539	1.3272
2105	1.18246	2186	1.22796		2186	1.14268				2186	1.14268
3050	1.71331	3080	1.73016		3080	1.60999				3080	1.60999
2449	1.3757	1970	1.10663		1970	1.02977				1970	1.02977
1780.18	1	1913.05	1.07464		1913.05	1				1913.05	1
	Normal distribution?	no			Normal distribution?	no				Normal distribution?	yes
	t-test p value	0.266734			t-test p value	1.26018e-05				t-test p value	0.0885696
	standard error	0.0627815			standard error	0.0817291				standard error	0.112127
	Mann-Whitney p value	0.6202			Mann-Whitney p value	<0.0001				Mann-Whitney p value	0.6202

## Sheet: T-Ascl1
Ascl1, dP3-5 (domain area)
CONTROL					BMP4					BMP7
control side	control normalized to control	EP side	EP normalized to control		EP control embryo	normalized to control	Bmp4 EP	normalized to control embryo		EP control embryo	normalized to control	Bmp7 EP	normalized to control embryo
5257	1.02507	4801	0.936157		4801	0.946172	4741	0.934348		4801	0.946172	5634	1.11034
4910	0.957412	4449	0.86752		4449	0.876801	9735	1.91856		4449	0.876801	8164	1.60895
6007	1.17132	5539	1.08006		5539	1.09162	14280	2.81428		5539	1.09162	6617	1.30407
6874	1.34038	5919	1.15416		5919	1.16651	9004	1.77449		5919	1.16651	8158	1.60776
4039	0.787573	4751	0.926408		4751	0.936318	6172	1.21637		4751	0.936318	6736	1.32752
5302	1.03385	6030	1.1758		6030	1.18838	11140	2.19545		6030	1.18838	6002	1.18286
4966	0.968331	5089	0.992315		5089	1.00293	11160	2.19939		5089	1.00293	4533	0.893355
5036	0.981981	5905	1.15143		5905	1.16375	9787	1.9288		5905	1.16375	1906	0.375631
5444	1.06154	5424	1.05764		5424	1.06895	6969	1.37344		5424	1.06895	2768	0.545512
5149	1.00401	3923	0.764954		3923	0.773138	5154	1.01574		3923	0.773138	5060	0.997215
4466	0.870835	4182	0.815457		4182	0.824181	7079	1.39512		4182	0.824181	3288	0.647993
5208	1.01552	4101	0.799663		4101	0.808218	19738	3.88993		4101	0.808218	5376	1.05949
6164	1.20193	5496	1.07168		5496	1.08314	15658	3.08585		5496	1.08314	4366	0.860443
3785	0.738045	3147	0.61364		3147	0.620205	9264	1.82573		3147	0.620205	2317	0.45663
4329	0.844121	3616	0.705092		3616	0.712635	7535	1.48498		3616	0.712635	4059	0.79994
4834	0.942592	4889	0.953317		4889	0.963515	6762	1.33264		4889	0.963515	4684	0.923114
5633	1.09839	4469	0.87142		4469	0.880742	5629	1.10935		4469	0.880742	5685	1.12039
4599	0.896769	4513	0.88		4513	0.889414	4741	0.934348		4513	0.889414	9984	1.96763
4120	0.803368	3700	0.721471		3700	0.729189	7707	1.51888		3700	0.729189	6055	1.19331
4230	0.824817	5654	1.10249		5654	1.11428	6871	1.35412		5654	1.11428	4429	0.872859
5251	1.0239	4925	0.960336		4925	0.97061	3904	0.769393		4925	0.97061	5702	1.12374
4875	0.950587	4952	0.965601		4952	0.975931	7595	1.49681		4952	0.975931	11212	2.20964
4540	0.885264	5220	1.01786		5220	1.02875	11575	2.28118		5220	1.02875	5960	1.17459
4632	0.903204	5652	1.1021		5652	1.11389	5114	1.00786		5652	1.11389	5183	1.02146
5803	1.13154	4874	0.950392		4874	0.960559	3799	0.7487		4874	0.960559	6645	1.30958
6069	1.18341	4522	0.881755		4522	0.891187	20474	4.03498		4522	0.891187	6588	1.29835
4040	0.787768	3753	0.731806		3753	0.739634	6694	1.31924		3753	0.739634	7694	1.51632
7077	1.37996	8083	1.57612		8083	1.59298	11501	2.2666		8083	1.59298	8646	1.70394
6817	1.32926	5945	1.15923		5945	1.17163	6436	1.2684		5945	1.17163	6971	1.37383
4578	0.892674	4175	0.814092		4175	0.822801	6244	1.23056		4175	0.822801	11208	2.20885
5457	1.06407	6414	1.25068		6414	1.26406	7010	1.38152		6414	1.26406	8408	1.65703
5718	1.11497	5028	0.980421		5028	0.990909	12766	2.5159		5028	0.990909	5903	1.16335
2596	0.5062	3106	0.605646		3106	0.612125	4712	0.928632		3106	0.612125	9591	1.89018
7126	1.38951	5670	1.10561		5670	1.11743	4735	0.933165		5670	1.11743	7030	1.38546
1725	0.336361	1834	0.357616		1834	0.361441	5178	1.02047		1834	0.361441	7111	1.40142
5595	1.09098	5253	1.02429		5253	1.03525	5392	1.06265		5253	1.03525	4591	0.904786
3194	0.622805	3662	0.714061		3662	0.7217	5181	1.02106		3662	0.7217	6934	1.36654
6401	1.24814	7225	1.40882		7225	1.42389	5540	1.09181		7225	1.42389	9558	1.88367
4971	0.969306	5502	1.07285		5502	1.08432	4943	0.974157		5502	1.08432	8496	1.67438
5136	1.00148	5536	1.07948		5536	1.09102	2649	0.52206		5536	1.09102	4873	0.960362
5207	1.01532	4234	0.825597		4234	0.834429	1806	0.355923		4234	0.834429	6043	1.19094
7972	1.55448	4644	0.905544		4644	0.915231	2513	0.495257		4644	0.915231	4615	0.909516
5488	1.07012	7174	1.39887		7174	1.41384	2166	0.426871		7174	1.41384	2030	0.400069
2671	0.520824	2846	0.554948		2846	0.560884	1652	0.325573		2846	0.560884	6603	1.30131
4473	0.8722	5316	1.03658		5316	1.04767	2143	0.422338		5316	1.04767	5786	1.14029
4354	0.848996	3336	0.650494		3336	0.657453	2608	0.51398		3336	0.657453	6204.49	1.22277
3388	0.660633	3849	0.750525		3849	0.758554	2649	0.52206		3849	0.758554
3568	0.695732	3932	0.766709		3932	0.774911	1842	0.363018		3932	0.774911
2578	0.50269	2144	0.418063		2144	0.422536	7040.56	1.38754		2144	0.422536
4067	0.793033	5253	1.02429		5253	1.03525				5253	1.03525
7535	1.46927	5827	1.13622		5827	1.14837				5827	1.14837
4211	0.821112	5319	1.03716		5319	1.04826				5319	1.04826
4224	0.823647	3499	0.682278		3499	0.689576				3499	0.689576
7568	1.4757	7490	1.46049		7490	1.47612				7490	1.47612
6216	1.21207	5683	1.10814		5683	1.12				5683	1.12
5248	1.02332	4292	0.836906		4292	0.845859				4292	0.845859
3894	0.759299	4570	0.891114		4570	0.900647				4570	0.900647
2734	0.533109	2441	0.475976		2441	0.481068				2441	0.481068
5343	1.04184	5311	1.0356		5311	1.04668				5311	1.04668
5261	1.02585	4694	0.915293		4694	0.925085				4694	0.925085
3581	0.698267	4559	0.888969		4559	0.898479				4559	0.898479
3893	0.759104	4450	0.867715		4450	0.876998				4450	0.876998
3047	0.594141	3498	0.682083		3498	0.689379				3498	0.689379
6171	1.2033	4471	0.87181		4471	0.881136				4471	0.881136
5497	1.07187	5419	1.05666		5419	1.06797				5419	1.06797
5049	0.984515	3913	0.763004		3913	0.771167				3913	0.771167
4141	0.807463	4571	0.891309		4571	0.900844				4571	0.900844
3958	0.771779	4326	0.843536		4326	0.85256				4326	0.85256
5505	1.07343	5489	1.07031		5489	1.08176				5489	1.08176
4714	0.919193	4763	0.928748		4763	0.938683				4763	0.938683
6894	1.34428	7237	1.41116		7237	1.42625				7237	1.42625
6645	1.29572	6377	1.24347		6377	1.25677				6377	1.25677
4855	0.946687	5606	1.09313		5606	1.10482				5606	1.10482
3470	0.676623	3415	0.665898		3415	0.673022				3415	0.673022
5328	1.03892	4931	0.961506		4931	0.971792				4931	0.971792
4717	0.919778	4687	0.913928		4687	0.923705				4687	0.923705
6729	1.3121	6964	1.35793		6964	1.37245				6964	1.37245
4768	0.929723	5574	1.08689		5574	1.09851				5574	1.09851
7046	1.37391	6850	1.3357		6850	1.34999				6850	1.34999
4222	0.823257	4477	0.87298		4477	0.882319				4477	0.882319
3920	0.764369	4234	0.825597		4234	0.834429				4234	0.834429
3404	0.663753	4353	0.848801		4353	0.857881				4353	0.857881
4677	0.911978	4388	0.855626		4388	0.864779				4388	0.864779
4992	0.973401	5971	1.1643		5971	1.17675				5971	1.17675
5501	1.07265	6154	1.19998		6154	1.21282				6154	1.21282
5423	1.05744	5970	1.1641		5970	1.17656				5970	1.17656
3554	0.693002	4144	0.808048		4144	0.816692				4144	0.816692
4410	0.859915	3418	0.666483		3418	0.673613				3418	0.673613
8175	1.59406	5856	1.14187		5856	1.15409				5856	1.15409
5401	1.05315	5454	1.06349		5454	1.07486				5454	1.07486
5542	1.08065	5975	1.16508		5975	1.17754				5975	1.17754
7435	1.44977	8682	1.69292		8682	1.71103				8682	1.71103
4609	0.898719	4788	0.933622		4788	0.94361				4788	0.94361
6389	1.2458	5225	1.01883		5225	1.02973				5225	1.02973
5076	0.98978	6232	1.21519		6232	1.22819				6232	1.22819
8245	1.60771	7709	1.50319		7709	1.51928				7709	1.51928
5775	1.12608	4187	0.816432		4187	0.825166				4187	0.825166
9751	1.90137	8374	1.63286		8374	1.65033				8374	1.65033
3582	0.698462	3492	0.680913		3492	0.688197				3492	0.688197
4571	0.891309	4966	0.968331		4966	0.97869				4966	0.97869
2588	0.50464	4061	0.791863		4061	0.800334				4061	0.800334
4588	0.894624	4046	0.788938		4046	0.797378				4046	0.797378
4970	0.969111	5187	1.01142		5187	1.02224				5187	1.02224
5865	1.14363	6438	1.25536		6438	1.26879				6438	1.26879
5682	1.10795	5146	1.00343		5146	1.01416				5146	1.01416
4205	0.819942	4416	0.861085		4416	0.870297				4416	0.870297
5898	1.15006	6285	1.22553		6285	1.23864				6285	1.23864
4176	0.814287	4499	0.87727		4499	0.886655				4499	0.886655
5126	0.99953	5856	1.14187		5856	1.15409				5856	1.15409
4939	0.963066	4897	0.954877		4897	0.965092				4897	0.965092
5183	1.01064	4313	0.841001		4313	0.849998				4313	0.849998
5856	1.14187	6360	1.24015		6360	1.25342				6360	1.25342
5202	1.01435	5150	1.00421		5150	1.01495				5150	1.01495
5640	1.09976	6476	1.26277		6476	1.27628				6476	1.27628
5190	1.01201	5377	1.04847		5377	1.05969				5377	1.05969
5307	1.03482	5820	1.13485		5820	1.14699				5820	1.14699
5442	1.06115	5416	1.05608		5416	1.06738				5416	1.06738
5557	1.08357	6503	1.26803		6503	1.2816				6503	1.2816
7027	1.37021	5503	1.07304		5503	1.08452				5503	1.08452
6185	1.20603	5200	1.01396		5200	1.02481				5200	1.02481
5154	1.00499	3970	0.774119		3970	0.7824				3970	0.7824
6082	1.18594	6520	1.27135		6520	1.28495				6520	1.28495
5091	0.992705	5106	0.99563		5106	1.00628				5106	1.00628
6355	1.23918	6716	1.30957		6716	1.32358				6716	1.32358
5128.41	1	5074.13	0.989415		5074.13	1				5074.13	1
	Normal distribution?	yes				Normal distribution?	no				Normal distribution?	yes
	t-test p value	0.733644				t-test p value	7.24749e-06				t-test p value	4.17915e-05
	standard error	0.0213161				standard error	0.123023				standard error	0.0650031
						Mann-Whitney p value	0.0029

## Sheet: T-Lhx2-9
Lhx2-9, dI1 (Normalized cell number)
CONTROL					BMP4					BMP7
control side	control normalized to control	EP side	EP normalized to control		EP control embryo	normalized to control	Bmp4 EP	normalized to control embryo		EP control embryo	normalized to control	Bmp7 EP	normalized to control embryo
7	1.11215	6	0.953271		6	0.902655	20	3.00885		6	0.902655	9	1.35398
3	0.476636	3	0.476636		3	0.451327	11	1.65487		3	0.451327	3	0.451327
5	0.794393	5	0.794393		5	0.752212	20	3.00885		5	0.752212	9	1.35398
4	0.635514	3	0.476636		3	0.451327	22	3.30973		3	0.451327	1	0.150442
2	0.317757	2	0.317757		2	0.300885	19	2.85841		2	0.300885	13	1.95575
6	0.953271	3	0.476636		3	0.451327	20	3.00885		3	0.451327	0	0
3	0.476636	3	0.476636		3	0.451327	14	2.10619		3	0.451327	9	1.35398
2	0.317757	2	0.317757		2	0.300885	11	1.65487		2	0.300885	5	0.752212
2	0.317757	3	0.476636		3	0.451327	15	2.25664		3	0.451327	2	0.300885
9	1.42991	10	1.58879		10	1.50442	14	2.10619		10	1.50442	8	1.20354
10	1.58879	12	1.90654		12	1.80531	16	2.40708		12	1.80531	1	0.150442
8	1.27103	5	0.794393		5	0.752212	13	1.95575		5	0.752212	8	1.20354
10	1.58879	15	2.38318		15	2.25664	6	0.902655		15	2.25664	1	0.150442
7	1.11215	8	1.27103		8	1.20354	18	2.70796		8	1.20354	1	0.150442
9	1.42991	11	1.74766		11	1.65487	20	3.00885		11	1.65487	24	3.61062
5	0.794393	10	1.58879		10	1.50442	17	2.55752		10	1.50442	7	1.0531
8	1.27103	5	0.794393		5	0.752212	7	1.0531		5	0.752212	28	4.21239
10	1.58879	8	1.27103		8	1.20354	16	2.40708		8	1.20354	9	1.35398
6	0.953271	5	0.794393		5	0.752212	8	1.20354		5	0.752212	17	2.55752
9	1.42991	8	1.27103		8	1.20354	11	1.65487		8	1.20354	2	0.300885
5	0.794393	7	1.11215		7	1.0531	13	1.95575		7	1.0531	28	4.21239
5	0.794393	9	1.42991		9	1.35398	15	2.25664		9	1.35398	7	1.0531
5	0.794393	7	1.11215		7	1.0531	29	4.36283		7	1.0531	25	3.76106
9	1.42991	5	0.794393		5	0.752212	20	3.00885		5	0.752212	1	0.150442
6	0.953271	6	0.953271		6	0.902655	6	0.902655		6	0.902655	4	0.60177
5	0.794393	6	0.953271		6	0.902655	15.24	2.29274		6	0.902655	8.88	1.33593
4	0.635514	7	1.11215		7	1.0531				7	1.0531
5	0.794393	8	1.27103		8	1.20354				8	1.20354
9	1.42991	10	1.58879		10	1.50442				10	1.50442
7	1.11215	8	1.27103		8	1.20354				8	1.20354
5	0.794393	7	1.11215		7	1.0531				7	1.0531
10	1.58879	5	0.794393		5	0.752212				5	0.752212
6	0.953271	8	1.27103		8	1.20354				8	1.20354
8	1.27103	6	0.953271		6	0.902655				6	0.902655
6.29412	1	6.64706	1.05607		6.64706	1				6.64706	1
	Normal distribution?	yes				Normal distribution?	yes				Normal distribution?	no
	t-test p value	0.598354				t-test p value	2.35078e-10				t-test p value	0.174389
	standard error	0.0815721				standard error	0.166233				standard error	0.265496
											Mann-Whitney p value	0.74

## Sheet: graphs
G	values						T	values
		control	bmp4	bmp7					control	bmp4	bmp7
	sox2	0.988217	1.26935	1.0683				Atoh1	1.08637	2.04219	3.23412
	p27	1.03314	1.37845	1.10065				Ngn1	1.04375	0.659124	1.06741
	pax3	1.00104	1.59777	1.62673				Ascl1	0.998445	1.58489	1.21463
	sox2	1.00532	0.658453	0.700438				Lhx2/9	1.05607	2.29274	1.33593
	error							error
		control	bmp4	bmp7					control	bmp4	bmp7
	sox2	0.0306569	0.0465164	0.0468014				Atoh1	0.0526124	0.170857	0.260242
	p27	0.0306569	0.0601345	0.123006				Ngn1	0.0213962	0.090931	0.100281
	pax3	0.0120914	0.0486075	0.0763305				Ascl1	0.021276	0.153383	0.0641491
	sox2	0.124761	0.0325118	0.249495				Lhx2/9	0.0815721	0.166233	0.265496
