# Supplementary material for: BMPs direct sensory interneuron identity in the developing spinal cord using signal-specific not morphogenic activities
Source: eLife. 2017 Sep 19;6:e30647. doi: 10.7554/eLife.30647 (PMC5605194; doi:10.7554/eLife.30647)
Supplement: Figure 6—source data 1. [file elife-30647-fig6-data1.xlsx]

## Sheet: M Atoh1 dP1 
Atoh1, dP1 (Brdu/area)
CONTROL							BMP4							BMP7
control Brdu	control area		EP Brdu	EP area			PCIG EP	PCIG EP area		EP Brdu	EP area			8	2007	0.00398605	21	3733	0.0056255
3	845	0.0035503	8	2007	0.00398605		8	2007	0.00398605	36	5392	0.00667656		11	1766	0.00622877	10	2297	0.0043535
8	1204	0.00664452	11	1766	0.00622877		11	1766	0.00622877	54	7299	0.00739827		11	2385	0.00461216	3	1913	0.00156822
8	1652	0.00484262	11	2385	0.00461216		11	2385	0.00461216	49	5877	0.00833759		4	1492	0.00268097	10	1776	0.00563063
6	1212	0.0049505	4	1492	0.00268097		4	1492	0.00268097	22	4042	0.00544285		7	1620	0.00432099	11	2876	0.00382476
11	1471	0.00747791	7	1620	0.00432099		7	1620	0.00432099	22	4055	0.0054254		9	2229	0.00403769	18	8844	0.00203528
5	1769	0.00282646	9	2229	0.00403769		9	2229	0.00403769	22	3128	0.00703325		7	1065	0.00657277	26	8268	0.00314465
10	921	0.0108578	7	1065	0.00657277		7	1065	0.00657277	11	2293	0.00479721		20	2146	0.00931966	9	2268	0.00396825
16	1834	0.0087241	20	2146	0.00931966		20	2146	0.00931966	19	2988	0.00635877		12	2193	0.00547196	22	5529	0.00397902
14	2025	0.00691358	12	2193	0.00547196		12	2193	0.00547196	10	1575	0.00634921		17	1009	0.0168484	23	6307	0.00364674
10	1509	0.00662691	17	1009	0.0168484		17	1009	0.0168484	22	4036	0.00545094		24	2412	0.00995025	10	3328	0.00300481
14	2590	0.00540541	24	2412	0.00995025		24	2412	0.00995025	23	4299	0.00535008		11	1445	0.00761246	9	4753	0.00189354
13	1287	0.010101	11	1445	0.00761246		11	1445	0.00761246	10	3673	0.00272257		8	1454	0.00550206	9	4882	0.00184351
6	1237	0.00485044	8	1454	0.00550206		8	1454	0.00550206	30	5249	0.00571537		12	1743	0.00688468	21	7209	0.00291303
11	1350	0.00814815	12	1743	0.00688468		12	1743	0.00688468	26	4337	0.00599493		15	1652	0.0090799	16	6114	0.00261694
11	1636	0.00672372	15	1652	0.0090799		15	1652	0.0090799	11	1155	0.00952381		9	1049	0.0085796	29	6112	0.00474476
12	1114	0.010772	9	1049	0.0085796		9	1049	0.0085796	36	4482	0.00803213		7	1308	0.00535168	19	5427	0.00350101
7	1559	0.00449006	7	1308	0.00535168		7	1308	0.00535168	8	1002	0.00798403		11	970	0.0113402	23	9040	0.00254425
10	1157	0.00864304	11	970	0.0113402		11	970	0.0113402	39	4590	0.00849673		10	1183	0.00845309	20	5516	0.00362582
11	933	0.0117899	10	1183	0.00845309		10	1183	0.00845309	31	3850	0.00805195		23	2966	0.00775455	25	8332	0.00300048
16	2669	0.00599475	23	2966	0.00775455		23	2966	0.00775455	8	874	0.00915332		11	2020	0.00544554	21	6227	0.00337241
8	1827	0.00437876	11	2020	0.00544554		11	2020	0.00544554	24	3426	0.00700525		11	1471	0.00747791	20	5108	0.00391543
9	1180	0.00762712	11	1471	0.00747791		11	1471	0.00747791	27	3130	0.0086262		8	2220	0.0036036	26	6697	0.00388234
10	1925	0.00519481	8	2220	0.0036036		8	2220	0.0036036	7	669	0.0104634		6	1610	0.00372671	23	5339	0.00430792
5	1861	0.00268673	6	1610	0.00372671		6	1610	0.00372671	30	4430	0.00677201		8	1565	0.00511182	27	4510	0.0059867
6	1587	0.00378072	8	1565	0.00511182		8	1565	0.00511182	28	4998	0.00560224		8	1907	0.00419507			35.5718
9	2316	0.00388601	8	1907	0.00419507		8	1907	0.00419507	6	800.3	0.00749719		10	2354	0.00424809
13	1937	0.00671141	10	2354	0.00424809		10	2354	0.00424809	20	2602	0.0076864		4	1446	0.00276625
2	1381	0.00144823	4	1446	0.00276625		4	1446	0.00276625	5	559.3	0.00893975		4	1668	0.00239808
8	1691	0.00473093	4	1668	0.00239808		4	1668	0.00239808	24	3041	0.00789214		6	1458	0.00411523
5	1482	0.00337382	6	1458	0.00411523		6	1458	0.00411523	9	1361	0.00661278		7	1868	0.00374732
2	1224	0.00163399	7	1868	0.00374732		7	1868	0.00374732	10	888	0.0112613		10	2311	0.00432713
6	1842	0.00325733	10	2311	0.00432713		10	2311	0.00432713	8	638	0.0125392		8	2625	0.00304762
9	2811	0.00320171	8	2625	0.00304762		8	2625	0.00304762	8	1120	0.00714286		7	2686	0.00260611
6	2283	0.00262812	7	2686	0.00260611		7	2686	0.00260611	9	898	0.0100223		7	2276	0.00307557
5	1879	0.00266099	7	2276	0.00307557		7	2276	0.00307557	19	2678	0.00709485		10	3189	0.00313578
10	3125	0.0032	10	3189	0.00313578		10	3189	0.00313578	12	736	0.0163043		8	2247	0.0035603
10	2094	0.00477555	8	2247	0.0035603		8	2247	0.0035603	11	2135	0.00515222		9	2669	0.00337205
8	2754	0.00290487	9	2669	0.00337205		9	2669	0.00337205	27	11958	0.0022579		8	3006	0.00266134
8	3020	0.00264901	8	3006	0.00266134		8	3006	0.00266134	31	10404	0.00297962		9	1955	0.00460358
6	1785	0.00336134	9	1955	0.00460358		9	1955	0.00460358	9	1778	0.00506187		7	2426	0.00288541
9	2109	0.00426743	7	2426	0.00288541		7	2426	0.00288541	2	2414	0.0008285		6	2408	0.00249169
7	1919	0.00364773	6	2408	0.00249169		6	2408	0.00249169	24	11341	0.00211622		9.71429		54.0929
8.64286		52.938	9.71429		54.0929		9.71429		54.0929	8	2419	0.00330715				Normal distribution?	yes
		Normal distribution?	no							8	2949	0.00271278				t-test p value	0.00368757
		t-test p value	0.849329							18	7725	0.0023301				standard error	2.34084
		standard error	4.52196							6	2622	0.00228833				Mann-Whitney p value	0.0053
		Mann-Whitney p value	0.9557							19	6176	0.00307642
										10	3033	0.00329707
										20	7227	0.0027674
										8	1739	0.00460035
										14	5168	0.00270898
										6	1494	0.00401606
										9	2281	0.00394564
										9	3071	0.00293064
									Normal distribution?	no		61.5064
									t-test p value	0.226824
									standard error	4.06349
									Mann-Whitney p value	0.1601

## Sheet: M Ngn1 dP2
Ngn1, dP2 (Brdu/area)
CONTROL							BMP4							BMP7
control Brdu	control area		EP Brdu	EP area			PCIG EP	PCIG EP area		EP Brdu	EP area			PCIG EP	PCIG EP area		EP Brdu	EP area
9	1885	0.00477454	10	1752	0.00570776		10	1752	0.00570776	11	2445	0.00449898		10	1752	0.00570776	6	2174	0.00275989
7	1987	0.0035229	6	1100	0.00545455		6	1100	0.00545455	12	1986	0.0060423		6	1100	0.00545455	8	1357	0.00589536
13	2192	0.00593066	13	2162	0.00601295		13	2162	0.00601295	0	0	0		13	2162	0.00601295	10	2761	0.00362188
9	2037	0.00441826	10	2223	0.00449843		10	2223	0.00449843	8	1163	0.00687876		10	2223	0.00449843	17	4137	0.00410926
10	1781	0.00561482	9	2190	0.00410959		9	2190	0.00410959	0	0	0		9	2190	0.00410959	12	3689	0.00325291
5	1491	0.00335345	9	1725	0.00521739		9	1725	0.00521739	2	464	0.00431034		9	1725	0.00521739	4	3072	0.00130208
9	1317	0.00683371	9	1088	0.00827206		9	1088	0.00827206	3	195	0.0153846		9	1088	0.00827206	13	3448	0.0037703
15	2102	0.00713606	12	1452	0.00826446		12	1452	0.00826446	0	0	0		12	1452	0.00826446	0	0	0
6	1437	0.00417537	3	1244	0.00241158		3	1244	0.00241158	0	0	0		3	1244	0.00241158	11	3433	0.00320419
9	1469	0.00612662	5	1522	0.00328515		5	1522	0.00328515	2	178	0.011236		5	1522	0.00328515	0	0	0
8	2062	0.00387973	8	1172	0.00682594		8	1172	0.00682594	0	0	0		8	1172	0.00682594	9	2929	0.00307272
9	1292	0.00696594	4	1438	0.00278164		4	1438	0.00278164	0	0	0		4	1438	0.00278164	15	3199	0.00468897
5	1164	0.00429553	6	1204	0.00498339		6	1204	0.00498339	0	826	0		6	1204	0.00498339	11	2790	0.00394265
8	1917	0.00417319	8	2522	0.00317209		8	2522	0.00317209	10	2243	0.00445831		8	2522	0.00317209	11	2777	0.00396111
7	1874	0.00373533	6	1763	0.00340329		6	1763	0.00340329	13	2778	0.00467963		6	1763	0.00340329	22	3583	0.00614011
7	1085	0.00645161	8	1371	0.00583516		8	1371	0.00583516	8	1143	0.00699913		8	1371	0.00583516	11	1303	0.00844206
7	2139	0.00327256	9	1762	0.00510783		9	1762	0.00510783	6	1795	0.00334262		9	1762	0.00510783	15	2368	0.00633446
13	3403	0.00382016	6	2159	0.00277906		6	2159	0.00277906	11	1778	0.00618673		6	2159	0.00277906	10	1990	0.00502513
5	1112	0.0044964	9	1710	0.00526316		9	1710	0.00526316	10	2392	0.0041806		9	1710	0.00526316	24	2974	0.00806994
7	1073	0.00652377	6	1043	0.00575264		6	1043	0.00575264	31	4344	0.00713628		6	1043	0.00575264	14	2320	0.00603448
7	2673	0.00261878	9	3007	0.00299302		9	3007	0.00299302	0	0	0		9	3007	0.00299302	5	1338	0.00373692
10	1536	0.00651042	11	20112	0.000546937		11	20112	0.000546937	5	2607	0.00191791		11	20112	0.000546937	11	2369	0.00464331
2	1227	0.00162999	8	1759	0.00454804		8	1759	0.00454804	6	1048	0.00572519		8	1759	0.00454804	12	2031	0.00590842
5	2051	0.00243784	8	1647	0.00485732		8	1647	0.00485732	0	0	0		8	1647	0.00485732	10	2109	0.00474158
9	3069	0.00293255	6	1653	0.00362976		6	1653	0.00362976	17	2833	0.00600071		6	1653	0.00362976	0	0	0
3	865	0.00346821	7	1802	0.00388457		7	1802	0.00388457	3	166	0.0180723		7	1802	0.00388457	18	3170	0.00567823
7	2293	0.00305277	5	1436	0.00348189		5	1436	0.00348189	3	564	0.00531915		5	1436	0.00348189	13	1448	0.0089779
5	687	0.00727802	10	1471	0.0067981		10	1471	0.0067981	0	0	0		10	1471	0.0067981	13	3359	0.0038702
10	1999	0.0050025	6	1855	0.0032345		6	1855	0.0032345	0	0	0		6	1855	0.0032345	0	0	0
14	1850	0.00756757	12	1956	0.00613497		12	1956	0.00613497	2	143	0.013986		12	1956	0.00613497	17	1841	0.00923411
5	1616	0.00309406	9	1610	0.00559006		9	1610	0.00559006	8	492	0.0162602		9	1610	0.00559006	12	2915	0.00411664
5	1767	0.00282965	7	725	0.00965517		7	725	0.00965517	0	0	0		7	725	0.00965517	0	0	0
9	2097	0.00429185	13	1719	0.00756254		13	1719	0.00756254	0	0	0		13	1719	0.00756254	11	3257	0.00337734
11	1150	0.00956522	7	1481	0.00472654		7	1481	0.00472654	0	0	0		7	1481	0.00472654	28	4700	0.00595745
7	1717	0.00407688	10	1667	0.0059988		10	1667	0.0059988	0	64.2	0		10	1667	0.0059988	0	0	0
6	1674	0.00358423	8	2442	0.003276		8	2442	0.003276	8	600	0.0133333		8	2442	0.003276	23	3076	0.00747724
6	2523	0.00237812	6	2056	0.00291829		6	2056	0.00291829	8	668	0.011976		6	2056	0.00291829	16	3829	0.00417864
5	1468	0.00340599	6	1564	0.00383632		6	1564	0.00383632	0	0	0		6	1564	0.00383632	20	4454	0.00449035
6	1594	0.00376412	5	1732	0.00288684		5	1732	0.00288684	7	575	0.0121739		5	1732	0.00288684	8	1511	0.00529451
11	2310	0.0047619	7	1689	0.00414446		7	1689	0.00414446	6	645.9	0.00928936		7	1689	0.00414446	0	0	0
6	1477	0.00406229	2	2210	0.000904977		2	2210	0.000904977	10	808	0.0123762		2	2210	0.000904977	18	4519	0.00398318
14	1918	0.00729927	9	1720	0.00523256		9	1720	0.00523256	5	786	0.00636132		9	1720	0.00523256			41.2911
9	1249	0.00720576	5	1768	0.00282805		5	1768	0.00282805	8	852	0.00938967		5	1768	0.00282805
7	2140	0.00327103	8	1893	0.0042261		8	1893	0.0042261	10	987	0.0101317		8	1893	0.0042261
7	2207	0.00317173	8	1926	0.00415369		8	1926	0.00415369	5.29545		54.0107		8	1926	0.00415369
6	1582	0.00379267	7	1345	0.00520446		7	1345	0.00520446					7	1345	0.00520446
9	1258	0.00715421	10	1365	0.00732601		10	1365	0.00732601					10	1365	0.00732601
9	1527	0.00589391	8	1634	0.00489596		8	1634	0.00489596					8	1634	0.00489596
5	2031	0.00246184	8	2965	0.00269815		8	2965	0.00269815					8	2965	0.00269815
7	2186	0.0032022	9	1612	0.00558313		9	1612	0.00558313					9	1612	0.00558313
9	1804	0.00498891	12	2052	0.00584795		12	2052	0.00584795					12	2052	0.00584795
7	1879	0.00372539	10	1581	0.00632511		10	1581	0.00632511					10	1581	0.00632511
13	2222	0.00585059	9	2462	0.00365556		9	2462	0.00365556					9	2462	0.00365556
10	2127	0.00470146	11	2203	0.00499319		11	2203	0.00499319					11	2203	0.00499319
5	2067	0.00241896	10	2151	0.004649		10	2151	0.004649					10	2151	0.004649
11	3086	0.00356448	11	2767	0.00397542		11	2767	0.00397542					11	2767	0.00397542
3	1667	0.00179964	10	2055	0.00486618		10	2055	0.00486618					10	2055	0.00486618
9	1368	0.00657895	9	1198	0.00751252		9	1198	0.00751252					9	1198	0.00751252
7	892	0.00784753	8	966	0.00828157		8	966	0.00828157					8	966	0.00828157
11	2078	0.00529355	8	1540	0.00519481		8	1540	0.00519481					8	1540	0.00519481
15	2828	0.0053041	16	2615	0.00611855		16	2615	0.00611855					16	2615	0.00611855
3	629	0.00476948	6	866	0.00692841		6	866	0.00692841					6	866	0.00692841
9	1981	0.00454316	10	2021	0.00494805		10	2021	0.00494805					10	2021	0.00494805
10	1858	0.00538213	7	1928	0.00363071		7	1928	0.00363071					7	1928	0.00363071
4	2722	0.00146951	6	2253	0.00266312		6	2253	0.00266312					6	2253	0.00266312
9	1985	0.00453401	7	3020	0.00231788		7	3020	0.00231788					7	3020	0.00231788
11	3073	0.00357956	11	3088	0.00356218		11	3088	0.00356218					11	3088	0.00356218
13	1462	0.00889193	13	1228	0.0105863		13	1228	0.0105863					13	1228	0.0105863
9	1807	0.00498063	9	1502	0.00599201		9	1502	0.00599201					9	1502	0.00599201
14	1875	0.00746667	9	2292	0.0039267		9	2292	0.0039267					9	2292	0.0039267
9	887	0.0101466	15	1083	0.0138504		15	1083	0.0138504					15	1083	0.0138504
13	1542	0.00843061	13	1344	0.00967262		13	1344	0.00967262					13	1344	0.00967262
16	2153	0.00743149	13	2102	0.00618459		13	2102	0.00618459					13	2102	0.00618459
20	2147	0.00931532	12	1997	0.00600901		12	1997	0.00600901					12	1997	0.00600901
8	1680	0.0047619	14	1400	0.01		14	1400	0.01					14	1400	0.01
6	1219	0.00492207	11	1073	0.0102516		11	1073	0.0102516					11	1073	0.0102516
9	2041	0.0044096	7	1634	0.00428397		7	1634	0.00428397					7	1634	0.00428397
18	3094	0.00581771	14	3420	0.00409357		14	3420	0.00409357					14	3420	0.00409357
10	1750	0.00571429	12	1018	0.0117878		12	1018	0.0117878					12	1018	0.0117878
12	2147	0.00558919	15	1814	0.00826902		15	1814	0.00826902					15	1814	0.00826902
11	1710	0.00643275	7	2203	0.00317749		7	2203	0.00317749					7	2203	0.00317749
8	1952	0.00409836	10	1393	0.00717875		10	1393	0.00717875					10	1393	0.00717875
10	1574	0.00635324	10	2526	0.00395883		10	2526	0.00395883					10	2526	0.00395883
11	2013	0.00546448	15	1560	0.00961538		15	1560	0.00961538					15	1560	0.00961538
8	1833	0.00436443	7	1691	0.00413956		7	1691	0.00413956					7	1691	0.00413956
14	1640	0.00853659	13	2415	0.00538302		13	2415	0.00538302					13	2415	0.00538302
10	2067	0.00483793	12	1356	0.00884956		12	1356	0.00884956					12	1356	0.00884956
9	1342	0.00670641	8	1626	0.00492005		8	1626	0.00492005					8	1626	0.00492005
10	1301	0.0076864	9	1537	0.00585556		9	1537	0.00585556					9	1537	0.00585556
10	1537	0.00650618	13	2035	0.00638821		13	2035	0.00638821					13	2035	0.00638821
8	1377	0.00580973	7	1298	0.00539291		7	1298	0.00539291					7	1298	0.00539291
9	2002	0.0044955	11	1674	0.00657109		11	1674	0.00657109					11	1674	0.00657109
8	1102	0.00725953	12	1598	0.00750939		12	1598	0.00750939					12	1598	0.00750939
6	933	0.00643087	7	1355	0.00516605		7	1355	0.00516605					7	1355	0.00516605
7	1643	0.0042605	11	1873	0.00587293		11	1873	0.00587293					11	1873	0.00587293
20	2171	0.00921234	14	2489	0.00562475		14	2489	0.00562475					14	2489	0.00562475
7	1572	0.00445293	12	1613	0.00743955		12	1613	0.00743955					12	1613	0.00743955
11	2425	0.00453608	9	2252	0.00399645		9	2252	0.00399645					9	2252	0.00399645
8	1241	0.00644641	9	1320	0.00681818		9	1320	0.00681818					9	1320	0.00681818
11	1531	0.00718485	13	1501	0.00866089		13	1501	0.00866089					13	1501	0.00866089
13	1914	0.00679206	11	1458	0.00754458		11	1458	0.00754458					11	1458	0.00754458
7	880	0.00795455	9	890	0.0101124		9	890	0.0101124					9	890	0.0101124
7	1080	0.00648148	10	1645	0.00607903		10	1645	0.00607903					10	1645	0.00607903
13	1931	0.00673226	11	2154	0.00510678		11	2154	0.00510678					11	2154	0.00510678
9	1170	0.00769231	13	1855	0.00700809		13	1855	0.00700809					13	1855	0.00700809
11	1701	0.00646678	15	1825	0.00821918		15	1825	0.00821918					15	1825	0.00821918
10	1123	0.00890472	13	1163	0.011178		13	1163	0.011178					13	1163	0.011178
8	1000	0.008	7	1458	0.0048011		7	1458	0.0048011					7	1458	0.0048011
12	1859	0.00645508	12	1799	0.00667037		12	1799	0.00667037					12	1799	0.00667037
9	1522	0.00591327	11	1589	0.00692259		11	1589	0.00692259					11	1589	0.00692259
11	1870	0.00588235	17	1996	0.00851703		17	1996	0.00851703					17	1996	0.00851703
6	1591	0.00377121	8	1611	0.00496586		8	1611	0.00496586					8	1611	0.00496586
10	2213	0.00451875	12	3084	0.00389105		12	3084	0.00389105					12	3084	0.00389105
15	2881	0.00520653	11	2522	0.00436162		11	2522	0.00436162					11	2522	0.00436162
8	1234	0.00648298	11	1351	0.00814212		11	1351	0.00814212					11	1351	0.00814212
12	1991	0.00602712	15	1642	0.0091352		15	1642	0.0091352					15	1642	0.0091352
12	2478	0.00484262	10	1912	0.00523013		10	1912	0.00523013					10	1912	0.00523013
8	1287	0.00621601	6	1374	0.00436681		6	1374	0.00436681					6	1374	0.00436681
13	1999	0.00650325	11	2031	0.00541605		11	2031	0.00541605					11	2031	0.00541605
10	2050	0.00487805	11	1930	0.00569948		11	1930	0.00569948					11	1930	0.00569948
10	1649	0.00606428	13	1693	0.00767868		13	1693	0.00767868					13	1693	0.00767868
13	2036	0.00638507	11	1672	0.00657895		11	1672	0.00657895					11	1672	0.00657895
8	1324	0.0060423	12	1819	0.00659703		12	1819	0.00659703					12	1819	0.00659703
5	1975	0.00253165	8	1585	0.00504732		8	1585	0.00504732					8	1585	0.00504732
9	1485	0.00606061	5	1470	0.00340136		5	1470	0.00340136					5	1470	0.00340136
8	1430	0.00559441	9	2104	0.00427757		9	2104	0.00427757					9	2104	0.00427757
8	1546	0.00517464	10	1469	0.00680735		10	1469	0.00680735					10	1469	0.00680735
12	1995	0.00601504	13	2088	0.00622605		13	2088	0.00622605					13	2088	0.00622605
10	1556	0.00642674	12	1510	0.00794702		12	1510	0.00794702					12	1510	0.00794702
6	1102	0.00544465	9	2149	0.00418799		9	2149	0.00418799					9	2149	0.00418799
8	1090	0.00733945	9	1271	0.00708104		9	1271	0.00708104					9	1271	0.00708104
7	1290	0.00542636	8	1322	0.00605144		8	1322	0.00605144					8	1322	0.00605144
5	1188	0.00420875	10	1239	0.00807103		10	1239	0.00807103					10	1239	0.00807103
13	2845	0.00456942	13	2438	0.00533224		13	2438	0.00533224					13	2438	0.00533224
5	1077	0.00464253	13	2360	0.00550847		13	2360	0.00550847					13	2360	0.00550847
10	1583	0.00631712	7	962	0.00727651		7	962	0.00727651					7	962	0.00727651
13	1366	0.00951684	10	1498	0.00667557		10	1498	0.00667557					10	1498	0.00667557
10	1772	0.00564334	10	2033	0.00491884		10	2033	0.00491884					10	2033	0.00491884
7	1582	0.00442478	13	2199	0.00591178		13	2199	0.00591178					13	2199	0.00591178
7	1678	0.00417163	8	1555	0.00514469		8	1555	0.00514469					8	1555	0.00514469
5	1341	0.00372856	6	1103	0.00543971		6	1103	0.00543971					6	1103	0.00543971
12	1409	0.00851668	8	1144	0.00699301		8	1144	0.00699301					8	1144	0.00699301
11	2294	0.00479512	8	1825	0.00438356		8	1825	0.00438356					8	1825	0.00438356
13	1808	0.00719027	9	1908	0.00471698		9	1908	0.00471698					9	1908	0.00471698
9	2027	0.00444006	12	1852	0.00647948		12	1852	0.00647948					12	1852	0.00647948
9	1402	0.0064194	8	1867	0.00428495		8	1867	0.00428495					8	1867	0.00428495
7	1481	0.00472654	10	1427	0.00700771		10	1427	0.00700771					10	1427	0.00700771
11	1578	0.00697085	12	2589	0.00463499		12	2589	0.00463499					12	2589	0.00463499
7	1255	0.00557769	9	1424	0.00632022		9	1424	0.00632022					9	1424	0.00632022
10	1639	0.00610128	4	1394	0.00286944		4	1394	0.00286944					4	1394	0.00286944
13	1766	0.00736127	10	1388	0.00720461		10	1388	0.00720461					10	1388	0.00720461
7	665	0.0105263	5	1182	0.00423012		5	1182	0.00423012					5	1182	0.00423012
9	1175	0.00765957	7	880	0.00795455		7	880	0.00795455					7	880	0.00795455
3	1647	0.00182149	6	1854	0.00323625		6	1854	0.00323625					6	1854	0.00323625
7	1277	0.0054816	10	1341	0.00745712		10	1341	0.00745712					10	1341	0.00745712
9	1776	0.00506757	7	2109	0.00331911		7	2109	0.00331911					7	2109	0.00331911
7	1158	0.00604491	8	1174	0.00681431		8	1174	0.00681431					8	1174	0.00681431
6	1431	0.00419287	9	1614	0.00557621		9	1614	0.00557621					9	1614	0.00557621
4	820	0.00487805	9	1348	0.00667656		9	1348	0.00667656					9	1348	0.00667656
7	1168	0.00599315	5	996	0.00502008		5	996	0.00502008					5	996	0.00502008
7	1557	0.00449583	12	1679	0.00714711		12	1679	0.00714711					12	1679	0.00714711
7	1198	0.00584307	8	1786	0.00447928		8	1786	0.00447928					8	1786	0.00447928
17	3150	0.00539683	11	3231	0.00340452		11	3231	0.00340452					11	3231	0.00340452
12	2240	0.00535714	9	2066	0.00435624		9	2066	0.00435624					9	2066	0.00435624
12	3151	0.00380831	15	3507	0.00427716		15	3507	0.00427716					15	3507	0.00427716
13	2678	0.00485437	13	2818	0.0046132		13	2818	0.0046132					13	2818	0.0046132
7	2546	0.00274941	8	2355	0.00339703		8	2355	0.00339703					8	2355	0.00339703
11	2259	0.00486941	10	2398	0.00417014		10	2398	0.00417014					10	2398	0.00417014
11	2827	0.00389105	11	3046	0.00361129		11	3046	0.00361129					11	3046	0.00361129
8	2383	0.00335711	13	2972	0.00437416		13	2972	0.00437416					13	2972	0.00437416
10	2335	0.00428266	9	2195	0.00410023		9	2195	0.00410023					9	2195	0.00410023
11	2807	0.00391877	7	2314	0.00302506		7	2314	0.00302506					7	2314	0.00302506
13	2521	0.00515668	9	2539	0.0035447		9	2539	0.0035447					9	2539	0.0035447
6	2105	0.00285036	11	2186	0.00503202		11	2186	0.00503202					11	2186	0.00503202
9	3050	0.00295082	10	3080	0.00324675		10	3080	0.00324675					10	3080	0.00324675
11	2449	0.00449163	10	1970	0.00507614		10	1970	0.00507614					10	1970	0.00507614
		53.4124			55.5883				55.5883							55.5883
		Normal distribution?	no						Normal distribution?	yes						Normal distribution?	yes
		t-test p value	0.290219						t-test p value	0.756919						t-test p value	0.000180453
		standard error	1.56057						standard error	8.08964						standard error	3.95043
		Mann-Whitney p value	0.5445						Mann-Whitney p value	0.2848						Mann-Whitney p value	0.0014

## Sheet: M Ascl1 dP3-5
Ascl1, dP3-5 (Brdu/area)
CONTROL							BMP4							BMP7
control Brdu	control area		EP Brdu	EP area			PCIG EP	PCIG EP area		EP Brdu	EP area			PCIG EP	PCIG EP area		EP Brdu	EP area
22	5257	0.0041849	24	4801	0.00499896		24	4801	0.00499896	15	4741	0.00316389		24	4801	0.00499896	30	5634	0.00532481
29	4910	0.00590631	32	4449	0.00719263		32	4449	0.00719263	45	9735	0.0046225		32	4449	0.00719263	38	8164	0.00465458
23	6007	0.00382887	26	5539	0.00469399		26	5539	0.00469399	62	14280	0.00434174		26	5539	0.00469399	37	6617	0.00559166
21	6874	0.00305499	23	5919	0.00388579		23	5919	0.00388579	40	9004	0.00444247		23	5919	0.00388579	31	8158	0.00379995
20	4039	0.00495172	20	4751	0.00420964		20	4751	0.00420964	28	6172	0.00453662		20	4751	0.00420964	33	6736	0.00489905
28	5302	0.00528103	21	6030	0.00348259		21	6030	0.00348259	51	11140	0.0045781		21	6030	0.00348259	31	6002	0.00516495
23	4966	0.00463149	18	5089	0.00353704		18	5089	0.00353704	45	11160	0.00403226		18	5089	0.00353704	28	4533	0.00617692
32	5036	0.00635425	33	5905	0.00558848		33	5905	0.00558848	34	9787	0.003474		33	5905	0.00558848	16	1906	0.00839454
36	5444	0.00661278	28	5424	0.00516224		28	5424	0.00516224	24	6969	0.00344382		28	5424	0.00516224	18	2768	0.00650289
28	5149	0.00543795	37	3923	0.00943156		37	3923	0.00943156	40	5154	0.00776096		37	3923	0.00943156	19	5060	0.00375494
25	4466	0.00559785	17	4182	0.00406504		17	4182	0.00406504	23	7079	0.00324905		17	4182	0.00406504	27	3288	0.00821168
21	5208	0.00403226	20	4101	0.00487686		20	4101	0.00487686	108	19738	0.00547168		20	4101	0.00487686	26	5376	0.00483631
33	6164	0.00535367	30	5496	0.00545852		30	5496	0.00545852	57	15658	0.00364031		30	5496	0.00545852	26	4366	0.00595511
18	3785	0.00475561	22	3147	0.00699078		22	3147	0.00699078	43	9264	0.00464162		22	3147	0.00699078	14	2317	0.0060423
14	4329	0.003234	16	3616	0.00442478		16	3616	0.00442478	32	7535	0.00424685		16	3616	0.00442478	17	4059	0.00418822
20	4834	0.00413736	17	4889	0.00347719		17	4889	0.00347719	25	6762	0.00369713		17	4889	0.00347719	17	4684	0.00362938
10	5633	0.00177525	20	4469	0.00447527		20	4469	0.00447527	18	5629	0.00319773		20	4469	0.00447527	28	5685	0.00492524
24	4599	0.00521853	22	4513	0.00487481		22	4513	0.00487481	27	4741	0.005695		22	4513	0.00487481	47	9984	0.00470753
17	4120	0.00412621	15	3700	0.00405405		15	3700	0.00405405	30	7707	0.00389257		15	3700	0.00405405	41	6055	0.00677126
18	4230	0.00425532	28	5654	0.00495225		28	5654	0.00495225	26	6871	0.00378402		28	5654	0.00495225	26	4429	0.0058704
28	5251	0.00533232	24	4925	0.0048731		24	4925	0.0048731	13	3904	0.00332992		24	4925	0.0048731	34	5702	0.00596282
32	4875	0.0065641	26	4952	0.0052504		26	4952	0.0052504	22	7595	0.00289664		26	4952	0.0052504	33	11212	0.00294328
19	4540	0.00418502	19	5220	0.00363985		19	5220	0.00363985	67	11575	0.00578834		19	5220	0.00363985	24	5960	0.00402685
28	4632	0.00604491	30	5652	0.00530786		30	5652	0.00530786	25	5114	0.00488854		30	5652	0.00530786	15	5183	0.00289408
26	5803	0.00448044	19	4874	0.00389824		19	4874	0.00389824	19	3799	0.00500132		19	4874	0.00389824	24	6645	0.00361174
30	6069	0.00494315	24	4522	0.00530739		24	4522	0.00530739	61	20474	0.00297939		24	4522	0.00530739	26	6588	0.00394657
25	4040	0.00618812	35	3753	0.00932587		35	3753	0.00932587	26	6694	0.00388408		35	3753	0.00932587	24	7694	0.00311931
33	7077	0.00466299	46	8083	0.00569096		46	8083	0.00569096	57	11501	0.00495609		46	8083	0.00569096	38	8646	0.0043951
16	6817	0.00234707	24	5945	0.00403701		24	5945	0.00403701	36	6436	0.00559354		24	5945	0.00403701	34	6971	0.00487735
28	4578	0.00611621	20	4175	0.00479042		20	4175	0.00479042	22	6244	0.00352338		20	4175	0.00479042	38	11208	0.00339044
32	5457	0.00586403	34	6414	0.0053009		34	6414	0.0053009	40	7010	0.00570613		34	6414	0.0053009	52	8408	0.00618459
24	5718	0.00419727	22	5028	0.0043755		22	5028	0.0043755	47	12766	0.00368165		22	5028	0.0043755	19	5903	0.0032187
19	2596	0.00731895	14	3106	0.00450741		14	3106	0.00450741	26	4712	0.00551783		14	3106	0.00450741	40	9591	0.00417058
40	7126	0.00561325	30	5670	0.00529101		30	5670	0.00529101	24	4735	0.00506864		30	5670	0.00529101	30	7030	0.00426743
18	1725	0.0104348	13	1834	0.00708833		13	1834	0.00708833	34	5178	0.00656624		13	1834	0.00708833	34	7111	0.00478132
25	5595	0.00446828	20	5253	0.00380735		20	5253	0.00380735	21	5392	0.00389466		20	5253	0.00380735	28	4591	0.00609889
16	3194	0.00500939	14	3662	0.00382305		14	3662	0.00382305	37	5181	0.00714148		14	3662	0.00382305	34	6934	0.00490337
25	6401	0.00390564	22	7225	0.00304498		22	7225	0.00304498	25	5540	0.00451264		22	7225	0.00304498	40	9558	0.00418498
31	4971	0.00623617	28	5502	0.00508906		28	5502	0.00508906	20	4943	0.00404613		28	5502	0.00508906	50	8496	0.00588512
23	5136	0.00447819	30	5536	0.00541908		30	5536	0.00541908	21	2649	0.00792752		30	5536	0.00541908	27	4873	0.00554073
19	5207	0.00364893	15	4234	0.00354275		15	4234	0.00354275	21	1806	0.0116279		15	4234	0.00354275	29	6043	0.00479894
30	7972	0.00376317	20	4644	0.00430663		20	4644	0.00430663	29	2513	0.01154		20	4644	0.00430663	18	4615	0.00390033
23	5488	0.00419096	30	7174	0.00418177		30	7174	0.00418177	33	2166	0.0152355		30	7174	0.00418177	16	2030	0.00788177
19	2671	0.00711344	18	2846	0.00632467		18	2846	0.00632467	21	1652	0.0127119		18	2846	0.00632467	27	6603	0.00408905
25	4473	0.00558909	21	5316	0.00395034		21	5316	0.00395034	25	2143	0.0116659		21	5316	0.00395034	26	5786	0.00449361
22	4354	0.00505282	24	3336	0.00719424		24	3336	0.00719424	28	2608	0.0107362		24	3336	0.00719424			49.5486
25	3388	0.00737898	19	3849	0.00493635		19	3849	0.00493635	37	2649	0.0139675		19	3849	0.00493635
21	3568	0.00588565	23	3932	0.00584944		23	3932	0.00584944	28	1842	0.0152009		23	3932	0.00584944
16	2578	0.00620636	20	2144	0.00932836		20	2144	0.00932836	34.125		59.4796		20	2144	0.00932836
32	4067	0.00786821	24	5253	0.00456882		24	5253	0.00456882					24	5253	0.00456882
32	7535	0.00424685	25	5827	0.00429037		25	5827	0.00429037					25	5827	0.00429037
26	4211	0.00617431	32	5319	0.00601617		32	5319	0.00601617					32	5319	0.00601617
21	4224	0.00497159	29	3499	0.00828808		29	3499	0.00828808					29	3499	0.00828808
41	7568	0.00541755	38	7490	0.00507343		38	7490	0.00507343					38	7490	0.00507343
45	6216	0.00723938	40	5683	0.00703854		40	5683	0.00703854					40	5683	0.00703854
32	5248	0.00609756	33	4292	0.00768872		33	4292	0.00768872					33	4292	0.00768872
26	3894	0.00667694	31	4570	0.00678337		31	4570	0.00678337					31	4570	0.00678337
20	2734	0.00731529	20	2441	0.00819336		20	2441	0.00819336					20	2441	0.00819336
29	5343	0.00542766	25	5311	0.00470721		25	5311	0.00470721					25	5311	0.00470721
23	5261	0.00437179	23	4694	0.00489987		23	4694	0.00489987					23	4694	0.00489987
22	3581	0.00614354	25	4559	0.00548366		25	4559	0.00548366					25	4559	0.00548366
24	3893	0.00616491	23	4450	0.00516854		23	4450	0.00516854					23	4450	0.00516854
17	3047	0.00557926	20	3498	0.00571755		20	3498	0.00571755					20	3498	0.00571755
30	6171	0.00486145	28	4471	0.00626258		28	4471	0.00626258					28	4471	0.00626258
32	5497	0.00582136	35	5419	0.00645876		35	5419	0.00645876					35	5419	0.00645876
29	5049	0.00574371	26	3913	0.00664452		26	3913	0.00664452					26	3913	0.00664452
19	4141	0.00458826	25	4571	0.00546926		25	4571	0.00546926					25	4571	0.00546926
19	3958	0.0048004	21	4326	0.00485437		21	4326	0.00485437					21	4326	0.00485437
32	5505	0.0058129	35	5489	0.00637639		35	5489	0.00637639					35	5489	0.00637639
16	4714	0.00339415	20	4763	0.00419903		20	4763	0.00419903					20	4763	0.00419903
39	6894	0.00565709	28	7237	0.00386901		28	7237	0.00386901					28	7237	0.00386901
36	6645	0.00541761	30	6377	0.00470441		30	6377	0.00470441					30	6377	0.00470441
25	4855	0.00514933	35	5606	0.00624331		35	5606	0.00624331					35	5606	0.00624331
22	3470	0.00634006	23	3415	0.00673499		23	3415	0.00673499					23	3415	0.00673499
28	5328	0.00525526	19	4931	0.00385317		19	4931	0.00385317					19	4931	0.00385317
26	4717	0.00551198	32	4687	0.00682739		32	4687	0.00682739					32	4687	0.00682739
34	6729	0.00505276	36	6964	0.00516944		36	6964	0.00516944					36	6964	0.00516944
22	4768	0.00461409	25	5574	0.00448511		25	5574	0.00448511					25	5574	0.00448511
33	7046	0.00468351	42	6850	0.00613139		42	6850	0.00613139					42	6850	0.00613139
26	4222	0.00615822	32	4477	0.00714764		32	4477	0.00714764					32	4477	0.00714764
20	3920	0.00510204	26	4234	0.00614077		26	4234	0.00614077					26	4234	0.00614077
26	3404	0.00763807	27	4353	0.00620262		27	4353	0.00620262					27	4353	0.00620262
26	4677	0.00555912	21	4388	0.00478578		21	4388	0.00478578					21	4388	0.00478578
20	4992	0.00400641	29	5971	0.00485681		29	5971	0.00485681					29	5971	0.00485681
22	5501	0.00399927	29	6154	0.00471238		29	6154	0.00471238					29	6154	0.00471238
32	5423	0.00590079	26	5970	0.00435511		26	5970	0.00435511					26	5970	0.00435511
24	3554	0.00675295	24	4144	0.00579151		24	4144	0.00579151					24	4144	0.00579151
19	4410	0.00430839	26	3418	0.00760679		26	3418	0.00760679					26	3418	0.00760679
46	8175	0.00562691	33	5856	0.00563525		33	5856	0.00563525					33	5856	0.00563525
30	5401	0.00555453	34	5454	0.00623396		34	5454	0.00623396					34	5454	0.00623396
39	5542	0.00703717	27	5975	0.00451883		27	5975	0.00451883					27	5975	0.00451883
49	7435	0.00659045	35	8682	0.00403133		35	8682	0.00403133					35	8682	0.00403133
27	4609	0.0058581	25	4788	0.00522139		25	4788	0.00522139					25	4788	0.00522139
29	6389	0.00453905	23	5225	0.00440191		23	5225	0.00440191					23	5225	0.00440191
37	5076	0.0072892	33	6232	0.00529525		33	6232	0.00529525					33	6232	0.00529525
43	8245	0.00521528	40	7709	0.00518874		40	7709	0.00518874					40	7709	0.00518874
24	5775	0.00415584	30	4187	0.00716503		30	4187	0.00716503					30	4187	0.00716503
40	9751	0.00410214	49	8374	0.00585144		49	8374	0.00585144					49	8374	0.00585144
27	3582	0.00753769	31	3492	0.00887743		31	3492	0.00887743					31	3492	0.00887743
24	4571	0.00525049	31	4966	0.00624245		31	4966	0.00624245					31	4966	0.00624245
19	2588	0.00734158	27	4061	0.00664861		27	4061	0.00664861					27	4061	0.00664861
25	4588	0.005449	37	4046	0.00914483		37	4046	0.00914483					37	4046	0.00914483
30	4970	0.00603622	30	5187	0.00578369		30	5187	0.00578369					30	5187	0.00578369
22	5865	0.00375107	27	6438	0.00419385		27	6438	0.00419385					27	6438	0.00419385
27	5682	0.00475185	21	5146	0.00408084		21	5146	0.00408084					21	5146	0.00408084
27	4205	0.00642093	27	4416	0.00611413		27	4416	0.00611413					27	4416	0.00611413
24	5898	0.00406918	24	6285	0.00381862		24	6285	0.00381862					24	6285	0.00381862
14	4176	0.00335249	15	4499	0.00333407		15	4499	0.00333407					15	4499	0.00333407
23	5126	0.00448693	22	5856	0.00375683		22	5856	0.00375683					22	5856	0.00375683
23	4939	0.00465681	20	4897	0.00408413		20	4897	0.00408413					20	4897	0.00408413
29	5183	0.00559522	29	4313	0.00672386		29	4313	0.00672386					29	4313	0.00672386
29	5856	0.00495219	28	6360	0.00440252		28	6360	0.00440252					28	6360	0.00440252
24	5202	0.00461361	16	5150	0.0031068		16	5150	0.0031068					16	5150	0.0031068
32	5640	0.00567376	31	6476	0.00478691		31	6476	0.00478691					31	6476	0.00478691
33	5190	0.00635838	34	5377	0.00632323		34	5377	0.00632323					34	5377	0.00632323
24	5307	0.00452233	24	5820	0.00412371		24	5820	0.00412371					24	5820	0.00412371
28	5442	0.00514517	25	5416	0.00461595		25	5416	0.00461595					25	5416	0.00461595
31	5557	0.00557855	27	6503	0.00415193		27	6503	0.00415193					27	6503	0.00415193
34	7027	0.00483848	23	5503	0.00417954		23	5503	0.00417954					23	5503	0.00417954
25	6185	0.00404204	32	5200	0.00615385		32	5200	0.00615385					32	5200	0.00615385
27	5154	0.00523865	27	3970	0.00680101		27	3970	0.00680101					27	3970	0.00680101
19	6082	0.00312397	23	6520	0.00352761		23	6520	0.00352761					23	6520	0.00352761
21	5091	0.00412493	23	5106	0.0045045		23	5106	0.0045045					23	5106	0.0045045
26	6355	0.00409127	29	6716	0.00431805		29	6716	0.00431805					29	6716	0.00431805
		52.6408			53.2627				53.2627							53.2627
		Normal distribution?	no						Normal distribution?	no						Normal distribution?	yes
		t-test p value	0.711124						t-test p value	0.0894429						t-test p value	0.124237
		standard error	1.25851						standard error	4.88222						standard error	1.97296
		Mann-Whitney p value	0.7319						Mann-Whitney p value	0.2474						Mann-Whitney p value	0.1269

## Sheet: N pHistoneH3 
pHistone H3
CONTROL					BMP4					BMP7
control side	control normalized to control	EP side	EP normalized to control		EP control embryo	normalized to control	Bmp4 EP	normalized to control embryo		EP control embryo	normalized to control	Bmp7 EP	normalized to control embryo
14	0.877743	16	1.00313		16	1.01695	32	2.0339		16	1.01695	22	1.39831
15	0.940439	6	0.376176		6	0.381356	39	2.47881		6	0.381356	17	1.08051
25	1.5674	24	1.5047		24	1.52542	40	2.54237		24	1.52542	30	1.90678
10	0.626959	10	0.626959		10	0.635593	32	2.0339		10	0.635593	14	0.889831
17	1.06583	15	0.940439		15	0.95339	19	1.20763		15	0.95339	34	2.16102
25	1.5674	18	1.12853		18	1.14407	43	2.73305		18	1.14407	36	2.28814
14	0.877743	17	1.06583		17	1.08051	28	1.77966		17	1.08051	42	2.66949
17	1.06583	24	1.5047		24	1.52542	27	1.7161		24	1.52542	33	2.09746
20	1.25392	26	1.63009		26	1.65254	12	0.762712		26	1.65254	17	1.08051
23	1.44201	20	1.25392		20	1.27119	11	0.699153		20	1.27119	24	1.52542
13	0.815047	12	0.752351		12	0.762712	10	0.635593		12	0.762712	19	1.20763
16	1.00313	16	1.00313		16	1.01695	12	0.762712		16	1.01695	15	0.95339
25	1.5674	16	1.00313		16	1.01695	9	0.572034		16	1.01695	6	0.381356
21	1.31661	12	0.752351		12	0.762712	10	0.635593		12	0.762712	40	2.54237
19	1.19122	17	1.06583		17	1.08051	21	1.33475		17	1.08051	15	0.95339
19	1.19122	24	1.5047		24	1.52542	17	1.08051		24	1.52542	19	1.20763
24	1.5047	16	1.00313		16	1.01695	31	1.97034		16	1.01695	17	1.08051
19	1.19122	17	1.06583		17	1.08051	21	1.33475		17	1.08051	20	1.27119
29	1.81818	17	1.06583		17	1.08051	14	0.889831		17	1.08051	25	1.58898
21	1.31661	25	1.5674		25	1.58898	36	2.28814		25	1.58898	20	1.27119
19	1.19122	15	0.940439		15	0.95339	33	2.09746		15	0.95339	26	1.65254
22	1.37931	21	1.31661		21	1.33475	19	1.20763		21	1.33475	29	1.84322
25	1.5674	29	1.81818		29	1.84322	26	1.65254		29	1.84322	38	2.41525
24	1.5047	14	0.877743		14	0.889831	27	1.7161		14	0.889831	23	1.46186
22	1.37931	21	1.31661		21	1.33475	17	1.08051		21	1.33475	26	1.65254
19	1.19122	16	1.00313		16	1.01695	21	1.33475		16	1.01695	21	1.33475
8	0.501567	12	0.752351		12	0.762712	36	2.28814		12	0.762712	29	1.84322
9	0.564263	14	0.877743		14	0.889831	12	0.762712		14	0.889831	22	1.39831
15	0.940439	14	0.877743		14	0.889831	41	2.60593		14	0.889831	26	1.65254
9	0.564263	16	1.00313		16	1.01695	30	1.90678		16	1.01695	22	1.39831
15	0.940439	11	0.689655		11	0.699153	18	1.14407		11	0.699153	19	1.20763
20	1.25392	18	1.12853		18	1.14407	26	1.65254		18	1.14407	31	1.97034
15	0.940439	18	1.12853		18	1.14407	27	1.7161		18	1.14407	24	1.52542
24	1.5047	13	0.815047		13	0.826271	39	2.47881		13	0.826271	25	1.58898
16	1.00313	12	0.752351		12	0.762712	19	1.20763		12	0.762712	25	1.58898
7	0.438871	19	1.19122		19	1.20763	24	1.52542		19	1.20763	12	0.762712
11	0.689655	15	0.940439		15	0.95339	45	2.86017		15	0.95339	24	1.52542
11	0.689655	15	0.940439		15	0.95339	22	1.39831		15	0.95339	18	1.14407
10	0.626959	12	0.752351		12	0.762712	14	0.889831		12	0.762712	19	1.20763
16	1.00313	14	0.877743		14	0.889831	28	1.77966		14	0.889831	23	1.46186
10	0.626959	11	0.689655		11	0.699153	24	1.52542		11	0.699153	23	1.46186
8	0.501567	10	0.626959		10	0.635593	26	1.65254		10	0.635593	11	0.699153
11	0.689655	9	0.564263		9	0.572034	30	1.90678		9	0.572034	21	1.33475
9	0.564263	8	0.501567		8	0.508475	22	1.39831		8	0.508475	23	1.46186
11	0.689655	18	1.12853		18	1.14407	29	1.84322		18	1.14407	12	0.762712
12	0.752351	12	0.752351		12	0.762712	38	2.41525		12	0.762712	6	0.381356
14	0.877743	21	1.31661		21	1.33475	20	1.27119		21	1.33475	23	1.46186
13	0.815047	10	0.626959		10	0.635593	25.0426	1.59169		10	0.635593	12	0.762712
13	0.815047	15	0.940439		15	0.95339				15	0.95339	9	0.572034
11	0.689655	19	1.19122		19	1.20763				19	1.20763	22	1.39831
13	0.815047	16	1.00313		16	1.01695				16	1.01695	17	1.08051
17	1.06583	17	1.06583		17	1.08051				17	1.08051	16	1.01695
15	0.940439	14	0.877743		14	0.889831				14	0.889831	17	1.08051
16	1.00313	16	1.00313		16	1.01695				16	1.01695	26	1.65254
8	0.501567	10	0.626959		10	0.635593				10	0.635593	18	1.14407
16	1.00313	18	1.12853		18	1.14407				18	1.14407	18	1.14407
13	0.815047	16	1.00313		16	1.01695				16	1.01695	19	1.20763
19	1.19122	10	0.626959		10	0.635593				10	0.635593	21	1.33475
12	0.752351	15	0.940439		15	0.95339				15	0.95339	23	1.46186
13	0.815047	12	0.752351		12	0.762712				12	0.762712	18	1.14407
15.95	1	15.7333	0.986416		15.7333	1				15.7333	1	24	1.52542
	Normal distribution?	yes				Normal distribution?	yes					15	0.95339
	t-test p value	0.81319				t-test p value	2.21503e-09					28	1.77966
	standard error	0.0374301				standard error	0.0899895					24	1.52542
												17	1.08051
												25	1.58898
												14	0.889831
												12	0.762712
												14	0.889831
												20	1.27119
												14	0.889831
												21	1.33475
												28	1.77966
												19	1.20763
												20	1.27119
												20	1.27119
												19	1.20763
												21.2468	1.35043
											Normal distribution?	no
											t-test p value	6.05633e-07
											standard error	0.0510847
											Mann-Whitney p value	<0.0001

## Sheet: graphs
	values					values
		control	Bmp4	Bmp7			control	Bmp4	Bmp7
	Atoh1	54.0929	61.5064	35.5718		pHistone H3	0.986416	1.59169	1.35043
	Ngn1	55.5883	54.0107	41.2911
	Ascl1	53.2627	59.4796	49.5486
						error
							control	Bmp4	Bmp7
	error					pHistone H3	0.0374301	0.0899895	0.0510847
		control	Bmp4	Bmp7
	Atoh1	4.52196	4.06349	2.34084
	Ngn1	1.56057	8.08964	3.95043
	Ascl1	1.25851	4.88222	1.97296
