# Supplementary material for: BMPs direct sensory interneuron identity in the developing spinal cord using signal-specific not morphogenic activities
Source: eLife. 2017 Sep 19;6:e30647. doi: 10.7554/eLife.30647 (PMC5605194; doi:10.7554/eLife.30647)
Supplement: Figure 7—source data 1. [file elife-30647-fig7-data1.xlsx]

## Sheet: Exp1
slide 1			BrdU					slide 2					Brdu			pHistoneH3
EB	# of BrdU (+) cells	area (um^2)	(cells/area)*10000	Avg.	pvalue			EB	# of BrdU (+) cells	# of pHistoneH3 (+) cells	# of double (+) cells	area (um^2)	(cells/area)*10000	Avg.	pvalue	(cells/area)*10000	Avg.	pvalue
RA_1	9	31361.9	2.86973					RA_1	4	2	2	10409.4	3.84269			1.92134
RA_2	4	13127.2	3.04711					RA_2	7	7	2	29342.1	2.38565			2.38565
RA_3	11	20935.7	5.25419					RA_3	0	0	0	15369.3	0	2.07611		0	1.43566
RA_4	7	9860.25	7.09921
RA_5	6	18165.5	3.30296	4.31464				BMP4_1	9	7	4	35161.1	2.55964			1.99083
								BMP4_2	15	13	8	50009.1	2.99945			2.59953
BMP4_1	14	24037.4	5.82426		0.0342414			BMP4_3	14	3	0	27082.3	5.16943			1.10773
BMP4_2	18	21411.8	8.40658					BMP4_4	16	9	9	10469.7	15.2822			8.59623
BMP4_3	23	29835.4	7.70896					BMP4_5	38	14	3	39830.3	9.54048			3.51491
BMP4_4	16	12492.1	12.8081					BMP4_6	7	2	1	13682.3	5.11608			1.46174
BMP4_5	20	27315.7	7.3218					BMP4_7	9	2	0	11661.9	7.71747			1.71499
BMP4_6	21	15386.4	13.6484					BMP4_8	5	2	2	3495.02	14.3061			5.72242
BMP4_7	29	77067.3	3.76294					BMP4_9	5	1	0	11998	4.16735			0.83347
BMP4_8	25	29954.6	8.34597					BMP4_10	35	9	3	67096.6	5.21636			1.34135
BMP4_9	16	35551	4.50057					BMP4_11	29	12	9	72978.6	3.97377			1.64432
BMP4_10	67	89045.8	7.52422	7.98518				BMP4_12	49	22	10	110487	4.4349	6.70693	0.0940208	1.99118	2.70989	0.375911
BMP5_1	32	44344.2	7.21628		0.595875			BMP5_1	2	0	0	15615.2	1.2808			0
BMP5_2	5	20181.4	2.47753					BMP5_2	27	6	2	26075.3	10.3546			2.30103
BMP5_3	5	19986.5	2.50169					BMP5_3	10	1	0	12484	8.01023			0.801023
BMP5_4	20	43145.1	4.63553					BMP5_4	8	4	2	19525.6	4.09719			2.0486
BMP5_5	4	21485.6	1.86171					BMP5_5	20	5	1	39098.4	5.1153			1.27883
BMP5_6	4	27343.8	1.46285					BMP5_6	1	0	0	4828.18	2.07117			0
BMP5_7	12	51012.9	2.35235					BMP5_7	4	6	3	24948.1	1.60333			2.40499
BMP5_8	52	75456.5	6.89139					BMP5_8	11	4	1	34100	3.22581			1.17302
BMP5_9	5	42667.7	1.17185					BMP5_9	6	3	2	49286.5	1.21737			0.608686
BMP5_10	30	49376.6	6.07575	3.66469				BMP5_10	8	7	2	15888.8	5.035	4.20108	0.285904	4.40563	1.50218	0.940628
BMP6_1	16	35331.1	4.52858		0.459678			BMP6_1	21	6	0	38716.4	5.42406			1.54973
BMP6_2	43	27793.4	15.4713					BMP6_2	51	13	6	32887.6	15.5073			3.95285
BMP6_3	9	24148.3	3.72697					BMP6_3	14	3	0	37184.3	3.76503			0.806791
BMP6_4	23	18652.2	12.331					BMP6_4	6	1	1	18436.5	3.25442			0.542403
BMP6_5	8	49606.7	1.61269					BMP6_5	9	6	2	54917.3	1.63883	5.91793	0.301158	1.09255	1.58887	0.880562
BMP6_6	2	17104.7	1.16927	6.4733
								BMP7_1	13	12	8	34963.5	3.71816			3.43215
BMP7_1	7	14732.2	4.7515					BMP7_2	2	0	0	11640.1	1.7182	2.71818	0.719455	0	1.71608	0.871162
BMP7_2	14	29176.1	4.79845	4.77498
								GDF7_1	4	6	2	29053.3	1.37678			2.06517
GDF7_1	10	36684.6	2.72594		0.195009			GDF7_2	77	5	4	16589.8	46.4141			3.0139
GDF7_2	9	24030.4	3.74526					GDF7_3	11	7	6	26730.8	4.11511			2.61871
GDF7_3	8	20232.6	3.95402					GDF7_4	1	1	1	99297.7	0.100707			0.100707
GDF7_4	7	101748	0.687971					GDF7_5	11	7	3	76180	1.44395			0.918876
GDF7_5	10	21518.8	4.6471					GDF7_6	10	5	3	29730.2	3.36359			1.68179
GDF7_6	4	16453.5	2.43109					GDF7_7	2	3	2	20247.4	0.987782			1.48167
GDF7_7	19	91253.8	2.0821					GDF7_8	35	12	8	86917.6	4.0268			1.38062
GDF7_8	6	27609.8	2.17314					GDF7_9	3	1	0	23790.2	1.26103			0.420342
GDF7_9	12	54887.6	2.18629					GDF7_10	11	7	6	81031.2	1.3575	6.44473	0.614115	0.863865	1.45457	0.977562
GDF7_10	14	75030.3	1.86591
GDF7_11	64	116431	5.49684
GDF7_12	21	37101.3	5.66017	3.13799

## Sheet: Exp2
slide 1					BrdU			pHistoneH3
EB	# of BrdU (+) cells	# of pHistoneH3 (+) cells	# of double (+) cells	area (um^2)	(cells/area)*10000	Avg.	pvalue	(cells/area)*10000	Avg.	pvalue
RA_1	20	7	2	86512	2.31182			0.809136
RA_2	1	0	0	50287.4	0.198857			0
RA_3	4	3	3	39275.3	1.01845			0.763839
RA_4	2	2	1	36418.9	0.549165			0.549165
RA_5	20	2	0	26319.6	7.59889			0.759889
RA_6	27	11	2	29272.6	9.22365	3.48347		3.75779	1.10664
BMP4_1	25	2	0	28142.9	8.88324			0.710659
BMP4_2	29	2	0	20473.8	14.1644			0.976859
BMP4_3	5	0	0	6691.13	7.47258			0
BMP4_4	35	11	0	369666	0.946801			0.297566
BMP4_5	37	8	0	38250.9	9.67298			2.09146
BMP4_6	4	0	0	8741.97	4.57563			0
BMP4_7	33	10	0	35133.1	9.39285			2.84632
BMP4_8	28	2	0	38864.2	7.20458			0.514613
BMP4_9	62	16	0	66140.3	9.37401			2.4191
BMP4_10	61	5	2	42747.4	14.2699			1.16966
BMP4_11	35	5	1	25427.5	13.7646			1.96638
BMP4_12	12	2	1	18217.6	6.58704			1.09784
BMP4_13	56	12	1	87068.9	6.43169			1.37822
BMP4_14	26	14	1	64223.4	4.04837			2.17989
BMP4_15	15	2	0	15439.1	9.71562			1.29542
BMP4_16	38	3	0	41987.5	9.05031			0.714498
BMP4_17	55	12	0	55021.8	9.99604	8.56181	0.00800485	2.18095	1.28467	0.711546
BMP5_1	11	1	0	84623.3	1.29988			0.118171
BMP5_2	17	5	1	84392.1	2.01441			0.592473
BMP5_3	10	4	0	20738.7	4.82189			1.92876
BMP5_4	2	1	1	49056.4	0.407694			0.203847
BMP5_5	14	3	1	36795.9	3.80478			0.815309
BMP5_6	5	0	0	38896.4	1.28547	2.27235	0.502757	0	0.60976	0.439953
BMP6_1	2	0	0	74108.1	0.269876			0
BMP6_2	21	10	3	80627.6	2.60457			1.24027
BMP6_3	7	6	1	29283.3	2.39044			2.04895
BMP6_4	37	4	0	62127.6	5.95548			0.643836
BMP6_5	58	6	1	45460.8	12.7583			1.31982
BMP6_6	57	7	3	46025.6	12.3844			1.52089
BMP6_7	65	5	2	51222.8	12.6897			0.976128
BMP6_8	5	0	0	8715.75	5.73674			0
BMP6_9	52	7	1	76701.5	6.77952			0.912628
BMP6_10	47	9	1	31097.4	15.1138			2.89413
BMP6_11	60	6		68212.6	8.79603	7.7708	0.0884206	0.879603	1.13057	0.964152
BMP7_1	48	9		52613.5	9.12314			1.71059
BMP7_2	2	2	0	29319	0.682151			0.682151
BMP7_3	13	4	0	23574.5	5.51444			1.69675
BMP7_4	5	0	0	41436.6	1.20666			0
BMP7_5	0	0	0	51269.3	0			0
BMP7_6	6	1	1	18808.3	3.19009			0.531681
BMP7_7	6	2	0	14464.7	4.14803			1.38268
BMP7_8	5	1	1	25162.2	1.98711			0.397422
BMP7_9	17	1	0	6469.88	26.2756			1.54562
BMP7_10	11	0	0	15016.4	7.32532			0
BMP7_11	56	7	3	58874.8	9.51171			1.18896
BMP7_12	3	0	0	13210.7	2.27089	5.93626	0.449433	0	0.761321	0.476544
GDF7_1	28	4	1	17737.8	15.7855			2.25508
GDF7_2	34	6	0	33217.3	10.2356			1.80629
GDF7_3	76	8	1	54500.7	13.9448			1.46787
GDF7_4	11	0	0	46829.2	2.34896			0
GDF7_5	1	1	0	14184.2	0.705007			0.705007
GDF7_6	17	3	0	42533.3	3.99687			0.70533
GDF7_7	24	5	0	55090.1	4.3565	7.33904	0.203566	0.907604	1.12103	0.981012

## Sheet: Exp3
slide 1					BrdU			pHistoneH3
EB	# of BrdU (+) cells	# of pHistoneH3 (+) cells	# of double (+) cells	area (um^2)	(cells/area)*10000	Avg.	pvalue	(cells/area)*10000	Avg.	pvalue
RA_1	31	6	1	86876.6	3.56828			0.690635
RA_2	3	1	0	15087.9	1.98835			0.662783
RA_3	27	4	1	69639.8	3.87709			0.574384
RA_4	31	5	0	72583.2	4.27096			0.688865
RA_5	19	3	0	47066	4.03688			0.637403
RA_6	4	0	0	29062.9	1.37633			0
RA_7	6	0	0	40229.7	1.49144			0
RA_8	36	4	1	84098	4.28072	3.11126		0.475635	0.466213
BMP4_1	27	3	0	30862.1	8.74859			0.972066
BMP4_2	17	4	1	20814.8	8.16725			1.92171
BMP4_3	7	4	0	7485.16	9.35184			5.34391
BMP4_4	12	2	0	18674.6	6.42584			1.07097
BMP4_5	11	1	0	15413.3	7.1367			0.648791
BMP4_6	23	2	0	80242.2	2.86632			0.249245
BMP4_7	20	1	0	37746.9	5.29845			0.264923
BMP4_8	22	3	0	43112.1	5.10297			0.69586
BMP4_9	14	3	0	31180.5	4.48999			0.962141
BMP4_10	9	1	1	10902.7	8.25481			0.917201
BMP4_11	20	8	0	25646.5	7.79834			3.11934
BMP4_12	5	1	0	7599.22	6.57962	6.68506	0.000232948	1.31592	1.45684	0.0750744
BMP5_1	14	2	0	82669.1	1.6935			0.241928
BMP5_2	46	4	1	34730.9	13.2447			1.15171
BMP5_3	36	4	0	22864.1	15.7452			1.74947
BMP5_4	64	7	0	67400.4	9.49549			1.03857
BMP5_6	58	8	1	49389.1	11.7435			1.61979
BMP5_7	31	4	0	31605.1	9.80855			1.26562
BMP5_8	43	1	0	28560.9	15.0555	10.9695	0.000566298	0.350129	1.0596	0.0241779
BMP6_1	8	1	0	28971.5	2.76134			0.345167
BMP6_2	32	2	0	24312.1	13.1622			0.822635
BMP6_3	7	0	0	44737.1	1.5647			0
BMP6_4	41	2	1	71384.4	5.74355			0.280173
BMP6_5	38	12	1	106295	3.57496			1.12893
BMP6_6	16	0	0	49028.5	3.26341			0
BMP6_7	3	0	0	36655.5	0.818432			0
BMP6_8	13	1	0	23475	5.53781			0.425985
BMP6_9	11	5	2	95046.1	1.15733			0.526061
BMP6_10	72	5	0	45357.4	15.8739			1.10236
BMP6_11	12	0	0	32936.3	3.64339	5.191	0.261555	0	0.421028	0.802349
BMP7_1	35	7	4	51511.3	6.79462			1.35892
BMP7_2	41	8	3	72682	5.64101			1.10068
BMP7_3	13	2	1	51553.5	2.52165			0.387946
BMP7_4	14	10	0	23489.8	5.96002			4.25716
BMP7_5	14	1	0	67205.5	2.08316			0.148797
BMP7_6	10	3	1	9996.09	10.0039			3.00117
BMP7_7	18	3	0	18074.2	9.95894			1.65982
BMP7_8	4	0	0	6002.34	6.66406			0
BMP7_9	9	1	0	15304.3	5.8807			0.653411
BMP7_10	25	2	1	43224.6	5.78374			0.462699
BMP7_11	4	2	0	47857.4	0.835816			0.417908
BMP7_12	17	7	1	49497.7	3.43451	5.46351	0.0435813	1.41421	1.23856	0.109113
GDF7_1	16	3	0	26660.2	6.00147			1.12527
GDF7_2	8	0	0	12423.8	6.43924			0
GDF7_3	30	3	1	48652	6.16625			0.616625
GDF7_4	26	6	1	60935.2	4.26683			0.984653
GDF7_5	11	3	2	77855.1	1.41288			0.385331
GDF7_6	34	3	1	58544.1	5.80758			0.512434
GDF7_7	8	1	1	20271.1	3.94651			0.493313
GDF7_8	50	10	3	52243.8	9.57052			1.9141
GDF7_9	41	11	2	172693	2.37415			0.636967
GDF7_10	59	6	1	45701.6	12.9098			1.31287
GDF7_11	32	3	0	57071.5	5.607			0.525657
GDF7_12	5	0	0	18726.6	2.67	5.59769	0.0514531	0	0.708935	0.269611

## Sheet: compiled
		BRDU cells	pHistoneH3 cells	BrdU/pHistoneH3	area (um)	BrdUcells/area*10000	pHistoneH3cells/area				BRDU cells	pHistoneH3 cells	BrdU/pHistoneH3	area (um)	BrdUcells/area*10000	pHistoneH3cells/area				BRDU cells	pHistoneH3 cells	BrdU/pHistoneH3	area (um)	BrdUcells/area*10000	pHistoneH3cells/area				BRDU cells	pHistoneH3 cells	BrdU/pHistoneH3	area (um)	BrdUcells/area*10000	pHistoneH3cells/area				BRDU cells	pHistoneH3 cells	BrdU/pHistoneH3	area (um)	BrdUcells/area*10000	pHistoneH3cells/area				BRDU cells	pHistoneH3 cells	BrdU/pHistoneH3
	RA group									BMP4 group									BMP5 group									BMP6 group									BMP7 group									GDF7 group
exp1slide1	RA_1	9			31361.9	2.86973			exp1slide1	BMP4_1	14			24037.4	5.82426			exp1slide1	BMP5_1	32			44344.2	7.21628			exp1slide1	BMP6_1	16			35331.1	4.52858			exp1slide1	BMP7_1	7			14732.2	4.7515			exp1slide1	GDF7_1	10
	RA_2	4			13127.2	3.04711				BMP4_2	18			21411.8	8.40658				BMP5_2	5			20181.4	2.47753				BMP6_2	43			27793.4	15.4713				BMP7_2	14			29176.1	4.79845				GDF7_2	9
	RA_3	11			20935.7	5.25419				BMP4_3	23			29835.4	7.70896				BMP5_3	5			19986.5	2.50169				BMP6_3	9			24148.3	3.72697			exp1slide2	BMP7_1	13	12	8	34963.5	3.71816	3.43215			GDF7_3	8
	RA_4	7			9860.25	7.09921				BMP4_4	16			12492.1	12.8081				BMP5_4	20			43145.1	4.63553				BMP6_4	23			18652.2	12.331				BMP7_2	2	0	0	11640.1	1.7182	0			GDF7_4	7
	RA_5	6			18165.5	3.30296				BMP4_5	20			27315.7	7.3218				BMP5_5	4			21485.6	1.86171				BMP6_5	8			49606.7	1.61269			exp2slide1	BMP7_1	48	9		52613.5	9.12314	1.71059			GDF7_5	10
exp1slide2	RA_1	4	2	2	10409.4	3.84269	1.92134			BMP4_6	21			15386.4	13.6484				BMP5_6	4			27343.8	1.46285				BMP6_6	2			17104.7	1.16927				BMP7_2	2	2	0	29319	0.682151	0.682151			GDF7_6	4
	RA_2	7	7	2	29342.1	2.38565	2.38565			BMP4_7	29			77067.3	3.76294				BMP5_7	12			51012.9	2.35235			exp1slide2	BMP6_1	21	6	0	38716.4	5.42406	1.54973			BMP7_3	13	4	0	23574.5	5.51444	1.69675			GDF7_7	19
	RA_3	0	0	0	15369.3	0	0			BMP4_8	25			29954.6	8.34597				BMP5_8	52			75456.5	6.89139				BMP6_2	51	13	6	32887.6	15.5073	3.95285			BMP7_4	5	0	0	41436.6	1.20666	0			GDF7_8	6
exp2slide1	RA_1	20	7	2	86512	2.31182	0.809136			BMP4_9	16			35551	4.50057				BMP5_9	5			42667.7	1.17185				BMP6_3	14	3	0	37184.3	3.76503	0.806791			BMP7_5	0	0	0	51269.3	0	0			GDF7_9	12
	RA_2	1	0	0	50287.4	0.198857	0			BMP4_10	67			89045.8	7.52422				BMP5_10	30			49376.6	6.07575				BMP6_4	6	1	1	18436.5	3.25442	0.542403			BMP7_6	6	1	1	18808.3	3.19009	0.531681			GDF7_10	14
	RA_3	4	3	3	39275.3	1.01845	0.763839		exp1slide2	BMP4_1	9	7	4	35161.1	2.55964	1.99083		exp1slide2	BMP5_1	2	0	0	15615.2	1.2808	0			BMP6_5	9	6	2	54917.3	1.63883	1.09255			BMP7_7	6	2	0	14464.7	4.14803	1.38268			GDF7_11	64
	RA_4	2	2	1	36418.9	0.549165	0.549165			BMP4_2	15	13	8	50009.1	2.99945	2.59953			BMP5_2	27	6	2	26075.3	10.3546	2.30103		exp2slide1	BMP6_1	2	0	0	74108.1	0.269876	0			BMP7_8	5	1	1	25162.2	1.98711	0.397422			GDF7_12	21
	RA_5	20	2	0	26319.6	7.59889	0.759889			BMP4_3	14	3	0	27082.3	5.16943	1.10773			BMP5_3	10	1	0	12484	8.01023	0.801023			BMP6_2	21	10	3	80627.6	2.60457	1.24027			BMP7_9	17	1	0	6469.88	26.2756	1.54562		exp1slide2	GDF7_1	4	6	2
	RA_6	27	11	2	29272.6	9.22365	3.75779			BMP4_4	16	9	9	10469.7	15.2822	8.59623			BMP5_4	8	4	2	19525.6	4.09719	2.0486			BMP6_3	7	6	1	29283.3	2.39044	2.04895			BMP7_10	11	0	0	15016.4	7.32532	0			GDF7_2	77	5	4
exp3slide1	RA_1	31	6	1	86876.6	3.56828	0.690635			BMP4_5	38	14	3	39830.3	9.54048	3.51491			BMP5_5	20	5	1	39098.4	5.1153	1.27883			BMP6_4	37	4	0	62127.6	5.95548	0.643836			BMP7_11	56	7	3	58874.8	9.51171	1.18896			GDF7_3	11	7	6
	RA_2	3	1	0	15087.9	1.98835	0.662783			BMP4_6	7	2	1	13682.3	5.11608	1.46174			BMP5_6	1	0	0	4828.18	2.07117	0			BMP6_5	58	6	1	45460.8	12.7583	1.31982			BMP7_12	3	0	0	13210.7	2.27089	0			GDF7_4	1	1	1
	RA_3	27	4	1	69639.8	3.87709	0.574384			BMP4_7	9	2	0	11661.9	7.71747	1.71499			BMP5_7	4	6	3	24948.1	1.60333	2.40499			BMP6_6	57	7	3	46025.6	12.3844	1.52089		exp3slide1	BMP7_1	35	7	4	51511.3	6.79462	1.35892			GDF7_5	11	7	3
	RA_4	31	5	0	72583.2	4.27096	0.688865			BMP4_8	5	2	2	3495.02	14.3061	5.72242			BMP5_8	11	4	1	34100	3.22581	1.17302			BMP6_7	65	5	2	51222.8	12.6897	0.976128			BMP7_2	41	8	3	72682	5.64101	1.10068			GDF7_6	10	5	3
	RA_5	19	3	0	47066	4.03688	0.637403			BMP4_9	5	1	0	11998	4.16735	0.83347			BMP5_9	6	3	2	49286.5	1.21737	0.608686			BMP6_8	5	0	0	8715.75	5.73674	0			BMP7_3	13	2	1	51553.5	2.52165	0.387946			GDF7_7	2	3	2
	RA_6	4	0	0	29062.9	1.37633	0			BMP4_10	35	9	3	67096.6	5.21636	1.34135			BMP5_10	8	7	2	15888.8	5.035	4.40563			BMP6_9	52	7	1	76701.5	6.77952	0.912628			BMP7_4	14	10	0	23489.8	5.96002	4.25716			GDF7_8	35	12	8
	RA_7	6	0	0	40229.7	1.49144	0			BMP4_11	29	12	9	72978.6	3.97377	1.64432		exp2slide1	BMP5_1	11	1	0	84623.3	1.29988	0.118171			BMP6_10	47	9	1	31097.4	15.1138	2.89413			BMP7_5	14	1	0	67205.5	2.08316	0.148797			GDF7_9	3	1	0
	RA_8	36	4	1	84098	4.28072	0.475635			BMP4_12	49	22	10	110487	4.4349	1.99118			BMP5_2	17	5	1	84392.1	2.01441	0.592473			BMP6_11	60	6		68212.6	8.79603	0.879603			BMP7_6	10	3	1	9996.09	10.0039	3.00117			GDF7_10	11	7	6
	Normally distributed?	Yes							exp2slide1	BMP4_1	25	2	0	28142.9	8.88324	0.710659			BMP5_3	10	4	0	20738.7	4.82189	1.92876		exp3slide1	BMP6_1	8	1	0	28971.5	2.76134	0.345167			BMP7_7	18	3	0	18074.2	9.95894	1.65982		exp2slide1	GDF7_1	28	4	1
	Brdu Avg	3.34511		area avg	39150.1					BMP4_2	29	2	0	20473.8	14.1644	0.976859			BMP5_4	2	1	1	49056.4	0.407694	0.203847			BMP6_2	32	2	0	24312.1	13.1622	0.822635			BMP7_8	4	0	0	6002.34	6.66406	0			GDF7_2	34	6	0
										BMP4_3	5	0	0	6691.13	7.47258	0			BMP5_5	14	3	1	36795.9	3.80478	0.815309			BMP6_3	7	0	0	44737.1	1.5647	0			BMP7_9	9	1	0	15304.3	5.8807	0.653411			GDF7_3	76	8	1
										BMP4_4	35	11	0	369666	0.946801	0.297566			BMP5_6	5	0	0	38896.4	1.28547	0			BMP6_4	41	2	1	71384.4	5.74355	0.280173			BMP7_10	25	2	1	43224.6	5.78374	0.462699			GDF7_4	11	0	0
	pHistoneH3 avg	0.863324								BMP4_5	37	8	0	38250.9	9.67298	2.09146		exp3slide1	BMP5_1	14	2	0	82669.1	1.6935	0.241928			BMP6_5	38	12	1	106295	3.57496	1.12893			BMP7_11	4	2	0	47857.4	0.835816	0.417908			GDF7_5	1	1	0
										BMP4_6	4	0	0	8741.97	4.57563	0			BMP5_2	46	4	1	34730.9	13.2447	1.15171			BMP6_6	16	0	0	49028.5	3.26341	0			BMP7_12	17	7	1	49497.7	3.43451	1.41421			GDF7_6	17	3	0
										BMP4_7	33	10	0	35133.1	9.39285	2.84632			BMP5_3	36	4	0	22864.1	15.7452	1.74947			BMP6_7	3	0	0	36655.5	0.818432	0			Normally distributed?	NO								GDF7_7	24	5	0
										BMP4_8	28	2	0	38864.2	7.20458	0.514613			BMP5_4	64	7	0	67400.4	9.49549	1.03857			BMP6_8	13	1	0	23475	5.53781	0.425985			Brdu Avg	5.42084		area avg	32040.4				exp3slide1	GDF7_1	16	3	0
										BMP4_9	62	16	0	66140.3	9.37401	2.4191			BMP5_6	58	8	1	49389.1	11.7435	1.61979			BMP6_9	11	5	2	95046.1	1.15733	0.526061			pvalue	0.0794537		pvalue	0.268642					GDF7_2	8	0	0
										BMP4_10	61	5	2	42747.4	14.2699	1.16966			BMP5_7	31	4	0	31605.1	9.80855	1.26562			BMP6_10	72	5	0	45357.4	15.8739	1.10236			Mann-Whitney	0.0881								GDF7_3	30	3	1
										BMP4_11	35	5	1	25427.5	13.7646	1.96638			BMP5_8	43	1	0	28560.9	15.0555	0.350129			BMP6_11	12	0	0	32936.3	3.64339	0			pHistoneH3 avg	1.05503								GDF7_4	26	6	1
										BMP4_12	12	2	1	18217.6	6.58704	1.09784			Normally distributed?	NO								Normally distributed?	Yes								pvalue	0.567008								GDF7_5	11	3	2
										BMP4_13	56	12	1	87068.9	6.43169	1.37822			Brdu Avg	5.12359		area avg	38441.6					Brdu Avg	6.39422		area avg	45047.3					Mann-Whitney	0.8481								GDF7_6	34	3	1
										BMP4_14	26	14	1	64223.4	4.04837	2.17989			pvalue	0.0849597		pvalue	0.911322					pvalue	0.011317		pvalue	0.37997														GDF7_7	8	1	1
										BMP4_15	15	2	0	15439.1	9.71562	1.29542			Mann-Whitney	0.2556																										GDF7_8	50	10	3
										BMP4_16	38	3	0	41987.5	9.05031	0.714498			pHistoneH3 avg	1.13468								pHistoneH3 avg	0.926367																	GDF7_9	41	11	2
										BMP4_17	55	12	0	55021.8	9.99604	2.18095			pvalue	0.407961								pvalue	0.829899																	GDF7_10	59	6	1
									exp3slide1	BMP4_1	27	3	0	30862.1	8.74859	0.972066			Mann-Whitney	0.2411																										GDF7_11	32	3	0
										BMP4_2	17	4	1	20814.8	8.16725	1.92171																														GDF7_12	5	0	0
										BMP4_3	7	4	0	7485.16	9.35184	5.34391																														Normally distributed?	NO
										BMP4_4	12	2	0	18674.6	6.42584	1.07097																														Brdu Avg	5.38168		area avg
										BMP4_5	11	1	0	15413.3	7.1367	0.648791																														pvalue	0.220136		pvalue
										BMP4_6	23	2	0	80242.2	2.86632	0.249245																														Mann-Whitney	0.319
										BMP4_7	20	1	0	37746.9	5.29845	0.264923																														pHistoneH3 avg	1.06552
										BMP4_8	22	3	0	43112.1	5.10297	0.69586																														pvalue	0.448428
										BMP4_9	14	3	0	31180.5	4.48999	0.962141																														Mann-Whitney	0.2386
										BMP4_10	9	1	1	10902.7	8.25481	0.917201
										BMP4_11	20	8	0	25646.5	7.79834	3.11934
										BMP4_12	5	1	0	7599.22	6.57962	1.31592
										Normally distributed?	Yes
										Brdu Avg	7.57071		area avg	41332.7
										pvalue	1.15473e-06		pvalue	0.854699
										pHistoneH3 avg	1.7522
										pvalue	0.0425146
[truncated: 3 more columns]
