# Supplementary material for: BMPs direct sensory interneuron identity in the developing spinal cord using signal-specific not morphogenic activities
Source: eLife. 2017 Sep 19;6:e30647. doi: 10.7554/eLife.30647 (PMC5605194; doi:10.7554/eLife.30647)
Supplement: Figure 8—source data 1. [file elife-30647-fig8-data1.xlsx]

## Sheet: M Lhx2-9 dI1
Lhx2-9, dI1 (Normalized Cell number)
CONTROL					dnBmprIa					dnBmprIb
control side	control normalized to control	EP side	EP normalized to control		EP control embryo	normalized to control	dnIa EP	normalized to control embryo		EP control embryo	normalized to control	dnIb EP	normalized to control embryo
42	1.11702	49	1.30319		49	1.22364	13	0.324639		49	1.22364	10	0.249723
40	1.06383	45	1.19681		45	1.12375	15	0.374584		45	1.12375	21	0.524417
41	1.09043	44	1.17021		44	1.09878	22	0.54939		44	1.09878	34	0.849057
37	0.984043	38	1.01064		38	0.948946	19	0.474473		38	0.948946	11	0.274695
37	0.984043	40	1.06383		40	0.99889	23	0.574362		40	0.99889	31	0.77414
46	1.2234	47	1.25		47	1.1737	24	0.599334		47	1.1737	26	0.649279
48	1.2766	41	1.09043		41	1.02386	23	0.574362		41	1.02386	10	0.249723
35	0.930851	32	0.851064		32	0.799112	33	0.824084		32	0.799112	13	0.324639
39	1.03723	33	0.87766		33	0.824084	22	0.54939		33	0.824084	16	0.399556
31	0.824468	32	0.851064		32	0.799112	43	1.07381		32	0.799112	7	0.174806
26	0.691489	29	0.771277		29	0.724195	19	0.474473		29	0.724195	22	0.54939
40	1.06383	38	1.01064		38	0.948946	23	0.574362		38	0.948946	12	0.299667
27	0.718085	31	0.824468		31	0.77414	33	0.824084		31	0.77414	21	0.524417
25	0.664894	30	0.797872		30	0.749168	11	0.274695		30	0.749168	16	0.399556
28	0.744681	33	0.87766		33	0.824084	22	0.54939		33	0.824084	34	0.849057
32	0.851064	30	0.797872		30	0.749168	13	0.324639		30	0.749168	10	0.249723
33	0.87766	33	0.87766		33	0.824084	32	0.799112		33	0.824084	20	0.499445
26	0.691489	37	0.984043		37	0.923973	24	0.599334		37	0.923973	21	0.524417
31	0.824468	29	0.771277		29	0.724195	9	0.22475		29	0.724195	4	0.099889
30	0.797872	35	0.930851		35	0.874029	22	0.54939		35	0.874029	16	0.399556
18	0.478723	17	0.452128		17	0.424528	30	0.749168		17	0.424528	29	0.724195
31	0.824468	36	0.957447		36	0.899001	20	0.499445		36	0.899001	17	0.424528
30	0.797872	28	0.744681		28	0.699223	13	0.324639		28	0.699223	7	0.174806
37	0.984043	28	0.744681		28	0.699223	32	0.799112		28	0.699223	9	0.22475
36	0.957447	37	0.984043		37	0.923973	35	0.874029		37	0.923973	14	0.349612
61	1.62234	65	1.72872		65	1.6232	11	0.274695		65	1.6232	10	0.249723
51	1.35638	47	1.25		47	1.1737	19	0.474473		47	1.1737	16	0.399556
36	0.957447	38	1.01064		38	0.948946	35	0.874029		38	0.948946	14	0.349612
51	1.35638	50	1.32979		50	1.24861	15	0.374584		50	1.24861	17	0.424528
41	1.09043	43	1.14362		43	1.07381	19	0.474473		43	1.07381	32	0.799112
47	1.25	48	1.2766		48	1.19867	13	0.324639		48	1.19867	5	0.124861
36	0.957447	42	1.11702		42	1.04883	28	0.699223		42	1.04883	1	0.0249723
42	1.11702	40	1.06383		40	0.99889	22	0.54939		40	0.99889	24	0.599334
41	1.09043	38	1.01064		38	0.948946	11	0.274695		38	0.948946	16	0.399556
49	1.30319	68	1.80851		68	1.69811	12	0.299667		68	1.69811	18	0.449501
42	1.11702	53	1.40957		53	1.32353	29	0.724195		53	1.32353	5	0.124861
56	1.48936	55	1.46277		55	1.37347	16	0.399556		55	1.37347	17	0.424528
44	1.17021	56	1.48936		56	1.39845	12	0.299667		56	1.39845	1	0.0249723
44	1.17021	45	1.19681		45	1.12375	14	0.349612		45	1.12375	25	0.624306
42	1.11702	49	1.30319		49	1.22364	19	0.474473		49	1.22364	23	0.574362
33	0.87766	55	1.46277		55	1.37347	17	0.424528		55	1.37347	5	0.124861
40	1.06383	38	1.01064		38	0.948946	15	0.374584		38	0.948946	37	0.923973
31	0.824468	38	1.01064		38	0.948946	30	0.749168		38	0.948946	26	0.649279
27	0.718085	30	0.797872		30	0.749168	35	0.874029		30	0.749168	1	0.0249723
32	0.851064	32	0.851064		32	0.799112	30	0.749168		32	0.799112	29	0.724195
37.6	1	40.0444	1.06501		40.0444	1	30	0.749168		40.0444	1	21	0.524417
	Normal distribution?	yes					28	0.699223				10	0.249723
	t-test p value	0.228486					35	0.874029				0	0
	standard error	0.040757					38	0.948946				29	0.724195
							30	0.749168				2	0.0499445
							45	1.12375				4	0.099889
							30	0.749168				18	0.449501
							34	0.849057				3	0.0749168
							27	0.674251				13	0.324639
							27	0.674251				17	0.424528
							23.6545	0.590707				13	0.324639
						Normal distribution?	yes					11	0.274695
						t-test p value	1.74865e-13					11	0.274695
						standard error	0.0299794					13	0.324639
												17	0.424528
												13	0.324639
												11	0.274695
												11	0.274695
												1	0.0249723
												3	0.0749168
												2	0.0499445
												3	0.0749168
												30	0.749168
												22	0.54939
												4	0.099889
												39	0.973918
												31	0.77414
												5	0.124861
												36	0.899001
												35	0.874029
												19	0.474473
												20	0.499445
												12	0.299667
												24	0.599334
												18	0.449501
												15	0.374584
												15.9136	0.397398
											Normal distribution?	yes
											t-test p value	1.72783e-24
											standard error	0.0278307

## Sheet: M Lhx1-5 dI2
Lhx1-5+, Pax2- dI2 (Normalized Cell number)
CONTROL					dnBmprIa					dnBmprIb
control side	control normalized to control	EP side	EP normalized to control		EP control embryo	normalized to control	dnIa EP	normalized to control embryo		EP control embryo	normalized to control	dnIb EP	normalized to control embryo
24	1.31835	21	1.15356		21	1.17557	14	0.783715		21	1.17557	16	0.895674
25	1.37328	19	1.0437		19	1.06361	22	1.23155		19	1.06361	7	0.391858
20	1.09863	20	1.09863		20	1.11959	20	1.11959		20	1.11959	7	0.391858
21	1.15356	16	0.878901		16	0.895674	18	1.00763		16	0.895674	4	0.223919
19	1.0437	13	0.714107		13	0.727735	10	0.559796		13	0.727735	17	0.951654
11	0.604245	15	0.82397		15	0.839695	25	1.39949		15	0.839695	8	0.447837
17	0.933833	15	0.82397		15	0.839695	24	1.34351		15	0.839695	9	0.503817
19	1.0437	16	0.878901		16	0.895674	17	0.951654		16	0.895674	10	0.559796
16	0.878901	24	1.31835		24	1.34351	14	0.783715		24	1.34351	14	0.783715
15	0.82397	14	0.769039		14	0.783715	18	1.00763		14	0.783715	13	0.727735
15	0.82397	17	0.933833		17	0.951654	12	0.671756		17	0.951654	11	0.615776
14	0.769039	10	0.549313		10	0.559796	18	1.00763		10	0.559796	16	0.895674
15	0.82397	15	0.82397		15	0.839695	19	1.06361		15	0.839695	18	1.00763
14	0.769039	15	0.82397		15	0.839695	13	0.727735		15	0.839695	15	0.839695
16	0.878901	12	0.659176		12	0.671756	14	0.783715		12	0.671756	12	0.671756
25	1.37328	23	1.26342		23	1.28753	16	0.895674		23	1.28753	13	0.727735
15	0.82397	16	0.878901		16	0.895674	15	0.839695		16	0.895674	14	0.783715
33	1.81273	25	1.37328		25	1.39949	17	0.951654		25	1.39949	10	0.559796
30	1.64794	28	1.53808		28	1.56743	14	0.783715		28	1.56743	12	0.671756
13	0.714107	11	0.604245		11	0.615776	16	0.895674		11	0.615776	13	0.727735
17	0.933833	24	1.31835		24	1.34351	12	0.671756		24	1.34351	13	0.727735
13	0.714107	19	1.0437		19	1.06361	16	0.895674		19	1.06361	10	0.559796
16	0.878901	18	0.988764		18	1.00763	12	0.671756		18	1.00763	12	0.671756
17	0.933833	19	1.0437		19	1.06361	12	0.671756		19	1.06361	7	0.391858
17	0.933833	18	0.988764		18	1.00763	17	0.951654		18	1.00763	11	0.615776
20	1.09863	24	1.31835		24	1.34351	9	0.503817		24	1.34351	7	0.391858
23	1.26342	26	1.42821		26	1.45547	12	0.671756		26	1.45547	15	0.839695
19	1.0437	18	0.988764		18	1.00763	14	0.783715		18	1.00763	7	0.391858
10	0.549313	11	0.604245		11	0.615776	12	0.671756		11	0.615776	21	1.17557
14	0.769039	19	1.0437		19	1.06361	13	0.727735		19	1.06361	7	0.391858
20	1.09863	16	0.878901		16	0.895674	13	0.727735		16	0.895674	2	0.111959
19	1.0437	21	1.15356		21	1.17557	7	0.391858		21	1.17557	15	0.839695
23	1.26342	17	0.933833		17	0.951654	13	0.727735		17	0.951654	13	0.727735
24	1.31835	20	1.09863		20	1.11959	12	0.671756		20	1.11959	7	0.391858
24	1.31835	22	1.20849		22	1.23155	11	0.615776		22	1.23155	12	0.671756
16	0.878901	17	0.933833		17	0.951654	17	0.951654		17	0.951654	8	0.447837
14	0.769039	10	0.549313		10	0.559796	15	0.839695		10	0.559796	4	0.223919
21	1.15356	21	1.15356		21	1.17557	9	0.503817		21	1.17557	16	0.895674
15	0.82397	15	0.82397		15	0.839695	26	1.45547		15	0.839695	9	0.503817
21	1.15356	19	1.0437		19	1.06361	23	1.28753		19	1.06361	12	0.671756
17	0.933833	17	0.933833		17	0.951654	18	1.00763		17	0.951654	9	0.503817
16	0.878901	19	1.0437		19	1.06361	13	0.727735		19	1.06361	14	0.783715
15	0.82397	17	0.933833		17	0.951654	15	0.839695		17	0.951654	15	0.839695
13	0.714107	14	0.769039		14	0.783715	19	1.06361		14	0.783715	15	0.839695
18.2045	1	17.8636	0.981273		17.8636	1	15	0.839695		17.8636	1	17	0.951654
	Normal distribution?	yes					18	1.00763				12	0.671756
	t-test p value	0.726415					22	1.23155				8	0.447837
	standard error	0.0354321					17	0.951654				5	0.279898
							19	1.06361				6	0.335878
							25	1.39949				12	0.671756
							24	1.34351				16	0.895674
							14	0.783715				18	1.00763
							27	1.51145				9	0.503817
							16.1698	0.90518				22	1.23155
						Normal distribution?	yes					16	0.895674
						t-test p value	0.0671458					13	0.727735
						standard error	0.0357414					12	0.671756
												18	1.00763
												11.7931	0.660174
											Normal distribution?	yes
											t-test p value	2.29781e-10
											standard error	0.0317804

## Sheet: M Isl1 dI3
Isl1, dI3 (Normalized Cell number)
CONTROL					dnBmprIa					dnBmprIb
control side	control normalized to control	EP side	EP normalized to control		EP control embryo	normalized to control	dnIa EP	normalized to control embryo		EP control embryo	normalized to control	dnIb EP	normalized to control embryo
29	1.2329	22	0.935305		22	0.909254	20	0.826595		22	0.909254	10	0.413297
19	0.807763	17	0.722736		17	0.702606	26	1.07457		17	0.702606	9	0.371968
19	0.807763	25	1.06285		25	1.03324	40	1.65319		25	1.03324	17	0.702606
15	0.637708	14	0.595194		14	0.578616	25	1.03324		14	0.578616	5	0.206649
23	0.977819	20	0.850277		20	0.826595	35	1.44654		20	0.826595	18	0.743935
26	1.10536	25	1.06285		25	1.03324	25	1.03324		25	1.03324	14	0.578616
21	0.892791	21	0.892791		21	0.867925	23	0.950584		21	0.867925	19	0.785265
24	1.02033	20	0.850277		20	0.826595	10	0.413297		20	0.826595	4	0.165319
21	0.892791	24	1.02033		24	0.991914	18	0.743935		24	0.991914	24	0.991914
27	1.14787	18	0.76525		18	0.743935	23	0.950584		18	0.743935	17	0.702606
26	1.10536	25	1.06285		25	1.03324	13	0.537287		25	1.03324	15	0.619946
24	1.02033	19	0.807763		19	0.785265	10	0.413297		19	0.785265	16	0.661276
19	0.807763	17	0.722736		17	0.702606	14	0.578616		17	0.702606	22	0.909254
16	0.680222	19	0.807763		19	0.785265	24	0.991914		19	0.785265	15	0.619946
17	0.722736	16	0.680222		16	0.661276	22	0.909254		16	0.661276	29	1.19856
23	0.977819	21	0.892791		21	0.867925	16	0.661276		21	0.867925	6	0.247978
17	0.722736	24	1.02033		24	0.991914	18	0.743935		24	0.991914	19	0.785265
20	0.850277	20	0.850277		20	0.826595	18	0.743935		20	0.826595	10	0.413297
17	0.722736	21	0.892791		21	0.867925	12	0.495957		21	0.867925	12	0.495957
25	1.06285	25	1.06285		25	1.03324	20	0.826595		25	1.03324	14	0.578616
21	0.892791	30	1.27542		30	1.23989	20	0.826595		30	1.23989	6	0.247978
18	0.76525	21	0.892791		21	0.867925	16	0.661276		21	0.867925	15	0.619946
28	1.19039	29	1.2329		29	1.19856	8	0.330638		29	1.19856	11	0.454627
30	1.27542	30	1.27542		30	1.23989	20	0.826595		30	1.23989	16	0.661276
31	1.31793	24	1.02033		24	0.991914	19	0.785265		24	0.991914	17	0.702606
28	1.19039	42	1.78558		42	1.73585	11	0.454627		42	1.73585	14	0.578616
33	1.40296	30	1.27542		30	1.23989	7	0.289308		30	1.23989	33	1.36388
34	1.44547	29	1.2329		29	1.19856	18	0.743935		29	1.19856	18	0.743935
34	1.44547	32	1.36044		32	1.32255	17	0.702606		32	1.32255	12	0.495957
22	0.935305	30	1.27542		30	1.23989	11	0.454627		30	1.23989	9	0.371968
20	0.850277	30	1.27542		30	1.23989	6	0.247978		30	1.23989	20	0.826595
24	1.02033	23	0.977819		23	0.950584	13	0.537287		23	0.950584	6	0.247978
20	0.850277	22	0.935305		22	0.909254	15	0.619946		22	0.909254	10	0.413297
19	0.807763	26	1.10536		26	1.07457	5	0.206649		26	1.07457	13	0.537287
20	0.850277	31	1.31793		31	1.28122	18	0.743935		31	1.28122	10	0.413297
24	1.02033	23	0.977819		23	0.950584	17.6	0.727403		23	0.950584	13	0.537287
27	1.14787	35	1.48799		35	1.44654				35	1.44654	15	0.619946
25	1.06285	20	0.850277		20	0.826595				20	0.826595	22	0.909254
19	0.807763	20	0.850277		20	0.826595				20	0.826595	16	0.661276
31	1.31793	24	1.02033		24	0.991914				24	0.991914	11	0.454627
26	1.10536	30	1.27542		30	1.23989				30	1.23989	30	1.23989
26	1.10536	23	0.977819		23	0.950584				23	0.950584	17	0.702606
23	0.977819	26	1.10536		26	1.07457				26	1.07457	23	0.950584
21	0.892791	17	0.722736		17	0.702606				17	0.702606	20	0.826595
29	1.2329	33	1.40296		33	1.36388				33	1.36388	27	1.1159
21	0.892791	20	0.850277		20	0.826595				20	0.826595	32	1.32255
23.5217	1	24.1957	1.02865		24.1957	1				24.1957	1	20	0.826595
	Normal distribution?	yes				Normal distribution?	no					41	1.69452
	t-test p value	0.545001				t-test p value	2.36903e-05					24	0.991914
	standard error	0.0356461				standard error	0.0526124					30	1.23989
						Mann-Whitney p value	<0.0001					30	1.23989
												22	0.909254
												36	1.48787
												23	0.950584
												24	0.991914
												33	1.36388
												29	1.19856
												27	1.1159
												34	1.40521
												18.7119	0.773356
											Normal distribution?	yes
											t-test p value	0.000319611
											standard error	0.0464161

## Sheet: N Lhx2-9 dI1
Lhx2-9, dI1 (Normalized Cell number)
CONTROL					Bmp4					Bmp4+dnIa					Bmp4 High+dnIa					Bmp4+dnIb					Bmp4 High+dnIb					Bmp7					Bmp7+dnIa					Bmp7 High+dnIa					Bmp7+dnIb
control side	control normalized to control	EP side	EP normalized to control		control side	control normalized to control	EP side	EP normalized to control		EP control embryo	normalized to control	EP side	normalized to control embryo		EP control embryo	normalized to control	EP side	normalized to control embryo		EP control embryo	normalized to control	EP side	normalized to control embryo		EP control embryo	normalized to control	EP side	normalized to control embryo		control side	control normalized to control	EP side	EP normalized to control		EP control embryo	normalized to control	EP side	normalized to control embryo		EP control embryo	normalized to control	EP side	normalized to control embryo		EP control embryo	normalized to control	EP side	normalized to control embryo
32	0.836138	43	1.12356		43	1.05313	182	4.45745		43	1.05313	28	0.685762		49	1.22364	162	4.0455		43	1.05313	20	0.48983		49	1.22364	42	1.04883		43	1.05313	92	2.25322		43	1.05313	76	1.86135		49	1.22364	140	3.49612		43	1.05313	33	0.808219
42	1.09743	44	1.14969		44	1.07763	95	2.32669		44	1.07763	36	0.881694		45	1.12375	146	3.64595		44	1.07763	10	0.244915		45	1.12375	57	1.42342		44	1.07763	113	2.76754		44	1.07763	94	2.3022		45	1.12375	110	2.74695		44	1.07763	39	0.955168
60	1.56776	48	1.25421		48	1.17559	174	4.26152		48	1.17559	30	0.734745		44	1.09878	120	2.99667		48	1.17559	10	0.244915		44	1.09878	42	1.04883		48	1.17559	118	2.89		48	1.17559	111	2.71856		44	1.09878	74	1.84795		48	1.17559	128	3.13491
47	1.22808	49	1.28034		49	1.20008	88	2.15525		49	1.20008	39	0.955168		38	0.948946	121	3.02164		49	1.20008	19	0.465338		38	0.948946	33	0.824084		49	1.20008	110	2.69406		49	1.20008	95	2.32669		38	0.948946	90	2.2475		49	1.20008	45	1.10212
44	1.14969	45	1.17582		45	1.10212	190	4.65338		45	1.10212	40	0.97966		40	0.99889	202	5.0444		45	1.10212	13	0.318389		40	0.99889	41	1.02386		45	1.10212	118	2.89		45	1.10212	109	2.66957		40	0.99889	81	2.02275		45	1.10212	111	2.71856
42	1.09743	55	1.43711		55	1.34703	84	2.05729		55	1.34703	32	0.783728		47	1.1737	163	4.07048		55	1.34703	24	0.587796		47	1.1737	32	0.799112		55	1.34703	81	1.98381		55	1.34703	97	2.37567		47	1.1737	86	2.14761		55	1.34703	48	1.17559
35	0.914526	40	1.04517		40	0.97966	160	3.91864		40	0.97966	40	0.97966		41	1.02386	150	3.74584		40	0.97966	31	0.759236		41	1.02386	32	0.799112		40	0.97966	117	2.8655		40	0.97966	100	2.44915		41	1.02386	75	1.87292		40	0.97966	113	2.76754
38	0.992914	37	0.966785		37	0.906185	90	2.20423		37	0.906185	44	1.07763		32	0.799112	156	3.89567		37	0.906185	36	0.881694		32	0.799112	34	0.849057		37	0.906185	68	1.66542		37	0.906185	87	2.13076		32	0.799112	97	2.42231		37	0.906185	54	1.32254
30	0.78388	45	1.17582		45	1.10212	175	4.28601		45	1.10212	40	0.97966		33	0.824084	117	2.92175		45	1.10212	46	1.12661		33	0.824084	32	0.799112		45	1.10212	72	1.76339		45	1.10212	106	2.5961		33	0.824084	92	2.29745		45	1.10212	70	1.7144
27	0.705492	32	0.836138		32	0.783728	69	1.68991		32	0.783728	41	1.00415		32	0.799112	152	3.79578		32	0.783728	32	0.783728		32	0.799112	33	0.824084		32	0.783728	145	3.55127		32	0.783728	91	2.22873		32	0.799112	85	2.12264		32	0.783728	96	2.35118
27	0.705492	37	0.966785		37	0.906185	150	3.67372		37	0.906185	43	1.05313		29	0.724195	49	1.22364		37	0.906185	18	0.440847		29	0.724195	47	1.1737		37	0.906185	90	2.20423		37	0.906185	88	2.15525		29	0.724195	94	2.34739		37	0.906185	96	2.35118
43	1.12356	40	1.04517		40	0.97966	56	1.37152		40	0.97966	45	1.10212		38	0.948946	55	1.37347		40	0.97966	23	0.563304		38	0.948946	43	1.07381		40	0.97966	127	3.11042		40	0.97966	100	2.44915		38	0.948946	90	2.2475		40	0.97966	107	2.62059
34	0.888397	38	0.992914		38	0.930677	165	4.0411		38	0.930677	43	1.05313		31	0.77414	61	1.52331		38	0.930677	13	0.318389		31	0.77414	46	1.14872		38	0.930677	113	2.76754		38	0.930677	149	3.64923		31	0.77414	75	1.87292		38	0.930677	74	1.81237
27	0.705492	34	0.888397		34	0.832711	105	2.57161		34	0.832711	44	1.07763		30	0.749168	61	1.52331		34	0.832711	12	0.293898		30	0.749168	37	0.923973		34	0.832711	74	1.81237		34	0.832711	87	2.13076		30	0.749168	80	1.99778		34	0.832711	86	2.10627
39	1.01904	47	1.22808		47	1.1511	152	3.72271		47	1.1511	32	0.783728		33	0.824084	87	2.17259		47	1.1511	17	0.416355		33	0.824084	29	0.724195		47	1.1511	56	1.37152		47	1.1511	63	1.54296		33	0.824084	78	1.94784		47	1.1511	98	2.40017
25	0.653233	29	0.75775		29	0.710253	105	2.57161		29	0.710253	48	1.17559		30	0.749168	64	1.59822		29	0.710253	26	0.636779		30	0.749168	162	4.0455		29	0.710253	126	3.08593		29	0.710253	134	3.28186		30	0.749168	73	1.82297		29	0.710253	94	2.3022
31	0.810009	31	0.810009		31	0.759236	166	4.06559		31	0.759236	28	0.685762		33	0.824084	62	1.54828		31	0.759236	8	0.195932		33	0.824084	125	3.12153		31	0.759236	26	0.636779		31	0.759236	120	2.93898		33	0.824084	80	1.99778		31	0.759236	24	0.587796
18	0.470328	30	0.78388		30	0.734745	97	2.37567		30	0.734745	45	1.10212		37	0.923973	179	4.47003		30	0.734745	11	0.269406		37	0.923973	98	2.44728		30	0.734745	121	2.96347		30	0.734745	124	3.03694		37	0.923973	57	1.42342		30	0.734745	100	2.44915
34	0.888397	43	1.12356		43	1.05313	152	3.72271		43	1.05313	29	0.710253		29	0.724195	167	4.17037		43	1.05313	18	0.440847		29	0.724195	114	2.84684		43	1.05313	70	1.7144		43	1.05313	83	2.03279		29	0.724195	88	2.19756		43	1.05313	113	2.76754
36	0.940655	28	0.731621		28	0.685762	111	2.71856		28	0.685762	27	0.66127		35	0.874029	155	3.8707		28	0.685762	17	0.416355		35	0.874029	109	2.72198		28	0.685762	102	2.49813		28	0.685762	52	1.27356		35	0.874029	85	2.12264		28	0.685762	18	0.440847
39	1.01904	40	1.04517		40	0.97966	116	2.84101		40	0.97966	32	0.783728		17	0.424528	155	3.8707		40	0.97966	17	0.416355		17	0.424528	90	2.2475		40	0.97966	106	2.5961		40	0.97966	118	2.89		17	0.424528	67	1.67314		40	0.97966	124	3.03694
35	0.914526	36	0.940655		36	0.881694	95	2.32669		36	0.881694	30	0.734745		36	0.899001	148	3.69589		36	0.881694	21	0.514321		36	0.899001	115	2.87181		36	0.881694	96	2.35118		36	0.881694	101	2.47364		36	0.899001	61	1.52331		36	0.881694	96	2.35118
38	0.992914	31	0.810009		31	0.759236	134	3.28186		31	0.759236	20	0.48983		28	0.699223	161	4.02053		31	0.759236	15	0.367372		28	0.699223	96	2.39734		31	0.759236	38	0.930677		31	0.759236	142	3.47779		28	0.699223	77	1.92286		31	0.759236	21	0.514321
43	1.12356	33	0.862267		33	0.808219	147	3.60025		33	0.808219	24	0.587796		28	0.699223	102	2.54717		33	0.808219	17	0.416355		28	0.699223	115	2.87181		33	0.808219	143	3.50228		33	0.808219	108	2.64508		28	0.699223	84	2.09767		33	0.808219	71	1.7389
41	1.0713	42	1.09743		42	1.02864	123	3.01245		42	1.02864	29	0.710253		37	0.923973	143	3.57103		42	1.02864	24	0.587796		37	0.923973	120	2.99667		42	1.02864	172	4.21254		42	1.02864	107	2.62059		37	0.923973	115	2.87181		42	1.02864	69	1.68991
36	0.940655	32	0.836138		32	0.783728	155	3.79618		32	0.783728	29	0.710253		65	1.6232	149	3.72087		32	0.783728	21	0.514321		65	1.6232	130	3.24639		32	0.783728	178	4.35949		32	0.783728	77	1.88584		65	1.6232	62	1.54828		32	0.783728	40	0.97966
32	0.836138	31	0.810009		31	0.759236	218	5.33914		31	0.759236	37	0.906185		47	1.1737	198	4.94451		31	0.759236	12	0.293898		47	1.1737	149	3.72087		31	0.759236	229	5.60855		31	0.759236	103	2.52262		47	1.1737	78	1.94784		31	0.759236	50	1.22457
41	1.0713	41	1.0713		41	1.00415	193	4.72686		41	1.00415	20	0.48983		38	0.948946	210	5.24417		41	1.00415	15	0.367372		38	0.948946	82	2.04772		41	1.00415	176	4.3105		41	1.00415	128	3.13491		38	0.948946	90	2.2475		41	1.00415	43	1.05313
25	0.653233	47	1.22808		47	1.1511	214	5.24118		47	1.1511	36	0.881694		50	1.24861	162	4.0455		47	1.1511	19	0.465338		50	1.24861	69	1.72309		47	1.1511	180	4.40847		47	1.1511	121	2.96347		50	1.24861	115	2.87181		47	1.1511	61	1.49398
35	0.914526	29	0.75775		29	0.710253	184	4.50643		29	0.710253	35	0.857202		43	1.07381	92	2.29745		29	0.710253	14	0.342881		43	1.07381	66	1.64817		29	0.710253	174	4.26152		29	0.710253	24	0.587796		43	1.07381	68	1.69811		29	0.710253	53	1.29805
38	0.992914	45	1.17582		45	1.10212	117	2.8655		45	1.10212	28	0.685762		48	1.19867	82	2.04772		45	1.10212	22	0.538813		48	1.19867	104	2.59711		45	1.10212	176	4.3105		45	1.10212	75	1.83686		48	1.19867	84.9	2.12014		45	1.10212	47	1.1511
42	1.09743	40	1.04517		40	0.97966	163	3.99211		40	0.97966	31	0.759236		42	1.04883	83	2.0727		40	0.97966	8	0.195932		42	1.04883	53	1.32353		40	0.97966	181	4.43296		40	0.97966	101	2.47364		42	1.04883				40	0.97966	53	1.29805
38	0.992914	44	1.14969		44	1.07763	116	2.84101		44	1.07763	28	0.685762		40	0.99889	128.562	3.2105		44	1.07763	18	0.440847		40	0.99889	46	1.14872		44	1.07763	136	3.33084		44	1.07763	87	2.13076		40	0.99889				44	1.07763	39	0.955168
35	0.914526	39	1.01904		39	0.955168	145	3.55127		39	0.955168	34	0.832711		38	0.948946				39	0.955168	3	0.0734745		38	0.948946	69	1.72309		39	0.955168	162	3.96762		39	0.955168	82	2.0083		38	0.948946				39	0.955168	36	0.881694
43	1.12356	53	1.38485		53	1.29805	134	3.28186		53	1.29805	32	0.783728		68	1.69811				53	1.29805	16	0.391864		68	1.69811	70	1.74806		53	1.29805	167	4.09008		53	1.29805	96	2.35118		68	1.69811				53	1.29805	45	1.10212
27	0.705492	32	0.836138		32	0.783728	79	1.93483		32	0.783728	31	0.759236		53	1.32353				32	0.783728	0	0		53	1.32353	63	1.57325		32	0.783728	145	3.55127		32	0.783728	78	1.91034		53	1.32353				32	0.783728	38	0.930677
55	1.43711	43	1.12356		43	1.05313	123	3.01245		43	1.05313	19	0.465338		55	1.37347				43	1.05313	21	0.514321		55	1.37347	117	2.92175		43	1.05313	114	2.79203		43	1.05313	95	2.32669		55	1.37347				43	1.05313	29	0.710253
39	1.01904	40	1.04517		40	0.97966	29	0.710253		40	0.97966	51	1.24907		56	1.39845				40	0.97966	21	0.514321		56	1.39845	77	1.92286		40	0.97966	87	2.13076		40	0.97966	110	2.69406		56	1.39845				40	0.97966	45	1.10212
44	1.14969	41	1.0713		41	1.00415	131	3.20839		41	1.00415	41	1.00415		45	1.12375				41	1.00415	0	0		45	1.12375	69	1.72309		41	1.00415	121	2.96347		41	1.00415	77	1.88584		45	1.12375				41	1.00415	72	1.76339
32	0.836138	33	0.862267		33	0.808219	124	3.03694		33	0.808219	31	0.759236		49	1.22364				33	0.808219	5	0.122457		49	1.22364	92	2.29745		33	0.808219	99	2.42466		33	0.808219	109	2.66957		49	1.22364				33	0.808219	37	0.906185
38	0.992914	44	1.14969		44	1.07763	132.65	3.2488		44	1.07763	50	1.22457		55	1.37347				44	1.07763	3	0.0734745		55	1.37347	71	1.77303		44	1.07763	81	1.98381		44	1.07763	76	1.86135		55	1.37347				44	1.07763	51	1.24907
40	1.04517	35	0.914526		35	0.857202				35	0.857202	28	0.685762		38	0.948946				35	0.857202	2	0.048983		38	0.948946	79	1.97281		35	0.857202	54	1.32254		35	0.857202	120	2.93898		38	0.948946				35	0.857202	59	1.445
45	1.17582	48	1.25421		48	1.17559				48	1.17559	48	1.17559		38	0.948946				48	1.17559	20	0.48983		38	0.948946	74.5238	1.86103		48	1.17559	117.952	2.88883		48	1.17559	140	3.42881		38	0.948946				48	1.17559	61	1.49398
48	1.25421	56	1.46324		56	1.37152				56	1.37152	27	0.66127		30	0.749168				56	1.37152	16.6977	0.408951		30	0.749168				56	1.37152				56	1.37152	78	1.91034		30	0.749168				56	1.37152	64	1.56746
43	1.12356	53	1.38485		53	1.29805				53	1.29805	28	0.685762		32	0.799112				53	1.29805				32	0.799112				53	1.29805				53	1.29805	98	2.40017		32	0.799112				53	1.29805	128	3.13491
46	1.20195	56	1.46324		56	1.37152				56	1.37152	34	0.832711		40.0444	1				56	1.37152				40.0444	1				56	1.37152				56	1.37152	82	2.0083		40.0444	1				56	1.37152	112	2.74305
44	1.14969	43	1.12356		43	1.05313				43	1.05313	19	0.465338							43	1.05313				Normal distribution?	yes				43	1.05313				43	1.05313	83	2.03279			Normal distribution?	no			43	1.05313	141	3.4533
57	1.48937	53	1.38485		53	1.29805				53	1.29805	27	0.66127			Normal distribution?	yes			53	1.29805				compared to BMP4	t-test p value	8.44209e-09			53	1.29805				53	1.29805	91	2.22873		compared to BMP7	t-test p value	0.000514843			53	1.29805	108	2.64508
56	1.46324	49	1.28034		49	1.20008				49	1.20008	17	0.416355			compared to BMP4	t-test p value	0.88414		49	1.20008					standard error	0.138466			49	1.20008				49	1.20008	105	2.57161			standard error	0.0803402			49	1.20008	103	2.52262
35	0.914526	40	1.04517		40	0.97966				40	0.97966	30	0.734745				standard error	0.206082		40	0.97966									40	0.97966				40	0.97966	91	2.22873			Mann-Whitney p value	0.0004			40	0.97966	88	2.15525
42	1.09743	42	1.09743		42	1.02864				42	1.02864	17	0.416355							42	1.02864									42	1.02864				42	1.02864	146	3.57576							42	1.02864	106	2.5961
44	1.14969	37	0.966785		37	0.906185				37	0.906185	33.2745	0.814942							37	0.906185									37	0.906185				37	0.906185	93	2.27771							37	0.906185	88	2.15525
32	0.836138	35	0.914526		35	0.857202				35	0.857202									35	0.857202									35	0.857202				35	0.857202	107	2.62059							35	0.857202	134	3.28186
32	0.836138	40	1.04517		40	0.97966				40	0.97966									40	0.97966									40	0.97966				40	0.97966	132	3.23288							40	0.97966	101	2.47364
44	1.14969	46	1.20195		46	1.12661				46	1.12661									46	1.12661									46	1.12661				46	1.12661	141	3.4533							46	1.12661	144	3.52677
31	0.810009	41	1.0713		41	1.00415				41	1.00415									41	1.00415									41	1.00415				41	1.00415	105	2.57161							41	1.00415	94	2.3022
36	0.940655	50	1.30647		50	1.22457				50	1.22457									50	1.22457									50	1.22457				50	1.22457	60	1.46949							50	1.22457	132	3.23288
37	0.966785	30	0.78388		30	0.734745				30	0.734745									30	0.734745									30	0.734745				30	0.734745	99.1754	2.42895							30	0.734745	130	3.18389
39	1.01904	44	1.14969		44	1.07763				44	1.07763									44	1.07763									44	1.07763				44	1.07763									44	1.07763	76.8966	1.88331
38.2712	1	40.8305	1.06687		40.8305	1				40.8305	1									40.8305	1									40.8305	1				40.8305	1									40.8305	1
											Normal distribution?	yes									Normal distribution?	yes														Normal distribution?	yes									Normal distribution?	no
	Normal distribution?	yes				Normal distribution?	yes			compared to BMP4	t-test p value	3.93085e-28									compared to BMP4	t-test p value	7.1717e-29								Normal distribution?	yes				compared to BMP7	t-test p value	0.00834011							compared to BMP7	t-test p value	1.32967e-06
	standard error	0.0251342				standard error	0.166437				standard error	0.0299454										standard error	0.0349943								standard error	0.168611					standard error	0.0780366								standard error	0.112639
																																														Mann-Whitney p value	<0.0001
[truncated: 4 more columns]

## Sheet: O Msx1 RP, P Lhx2 dI1
(M) Msx1, RP (Relative Fold Expression values)
																	AVERAGE	p-value	standard error
RA	1	1	1	1	1	1	1	1	1	1	1	1	1	1	1	1	1
1x DM	0.508152	0.261219	0.37285	1.29235	0.550953	0.539614	0.737135	0.473029	0.473029	1.06069	0.820742	0.852635	0.664343	0.482968	0.545254	0.628507	0.641467	6.42965e-05	0.0655165
1X LDN	0.370274	0.336031	0.549681	1.04247	1.1434	0.764895	1.37554	1.09051	1.1487	1.37554	1.09051	1.1487	0.820742	2.34567	0.929805	0.72951	1.01637	0.892056	0.118625
BMP6	17.428	21.0148	14.6551	3.74942	6.9323	19.6529											13.9054		2.87701
BMP6+1x DM	1.36289	1.3692	1.18921	1.2086	1.5874	2.9897											1.61783	0.00690994	0.280532
BMP6+1X LDN	0.7457	0.766664	0.943874	0.860551	1.18099	1.67018											1.02799	0.00642358	0.143632
(N) Lhx2, dI1 (Relative Fold Expression values)																								AVERAGE	p-value	standard error
RA	1	1	1	1	1	1	1	1	1	1	1	1	1	1	1	1	1	1	1	1	1	1	1	1
1x DM	1.08172	1.42734	0.6846	1.9141	0.514057	1.74513	1.45902	1.78386	1.28343	0.376312	0.364755	1.02811	1.05702	1.01396	0.849685	0.843816								1.08918	0.473937	0.12141
1X LDN	0.95705	1.04972	0.786399	1.20581	0.735433	1.37237	1.09429	0.624165	0.888843	0.530344	0.539614	0.806642	0.734584											0.871174	0.0949817	0.0710753
BMP4	40.039	35.1796	12.4955	28.1163	35.3425	77.1717	20.9663	24.3357	12.996	4.05584	2.12138	6.00016	23.4254	32	34.6552	16.2234	13.9288	14.1232	33.2435	18.8959	19.9733	27.7612	17.9387	23.956		3.2771
BMP4+1x DM	34.3761	26.7846	18.4217	47.1766	21.4564	76.1093	27.1899	29.6508	15.2951	13.7847	16.2234	18.1261	19.0934	5.22344	13.5011	7.75432								24.3854	0.93618	4.31623
BMP4+5x DM	5.40764	9.64646	6.9644																					7.3395	0.0848628	1.23793
BMP4+10x DM	0.0877778	0.285191	0.15932	0.0258266	0.221442	0.25	0.32197																	0.193075	0.000478469	0.0406329
BMP4+1x LDN	20.9663	13.0864	11.3924	26.9087	13.8967	34.6152	3.77114	2.45377	6.16884	10.0561	2.58471	11.2746	8.36868											12.7341	0.0258254	2.66895
BMP4+10x LDN	1.50004	1.39474	3.77114	2.37841	3.12748	4.45369	2.94854																	2.79629	0.00151147	0.426765
BMP4+20x LDN	1.91189	1.09429	3.71922	0.00854917																				1.68349	0.0100168	0.782567
BMP6	4.11246	1.81085	2.3511	4.10296	1.44393	7.29378																		3.51918		0.885623
BMP6+1x DM	1.87471	0.689362	0.559936	1.7211	0.918064	2.51403																		1.37953	0.0161128	0.316753
BMP6+1X LDN	1.14605	0.968171	0.391387	1.15136	0.535887	1.65864																		0.975248	0.0172093	0.188077

## Sheet: compiled graphs
K	value					L	value
		control	dnIa	dnIb				control	Bmp4	Bmp4+dnIa	Bmp4 High+dnIa	Bmp4+dnIb	Bmp4 high+dnIb	Bmp7	Bmp7+dnIa	Bmp7 High+dnIa	Bmp7+dnIb	Bmp7 High+dnIb
	dI1	1.06501	0.590707	0.397398			dI1	1.06687	3.2488	0.814942	3.2105	0.408951	1.86103	2.88883	2.42895	2.12014	1.88331	2.88375
	dI2	0.981273	0.90518	0.660174
	dI3	1.02865	0.727403	0.773356
	error						error
		control	dnIa	dnIb				control	Bmp4	Bmp4+dnIa	Bmp4 High+dnIa	Bmp4+dnIb	Bmp4 high+dnIb	Bmp7	Bmp7+dnIa	Bmp7 High+dnIa	Bmp7+dnIb	Bmp7 High+dnIb
	dI1	0.040757	0.0299794	0.0278307			dI1	0.0251342	0.166437	0.0299454	0.206082	0.0349943	0.138466	0.168611	0.0780366	0.0803402	0.112639	0.119339
	dI2	0.0354321	0.0357414	0.0317804
	dI3	0.0356461	0.0526124	0.0464161
M	value					N	value
		Msx1						Lhx2
	RA	1					RA	1
	1x DM	0.641467					1x DM	1.08918
	1X LDN	1.01637					1X LDN	0.871174
	BMP6	13.9054					BMP4	23.956
	BMP6+1x DM	1.61783					BMP4+1x DM	24.3854
	BMP6+1X LDN	1.02799					BMP4+5x DM	7.3395
							BMP4+10x DM	0.193075
	error						BMP4+1x LDN	12.7341
		Msx1					BMP4+10x LDN	2.79629
	RA	0					BMP4+20x LDN	1.68349
	1x DM	0.0655165					BMP6	3.51918
	1X LDN	0.118625					BMP6+1x DM	1.37953
	BMP6	2.87701					BMP6+1X LDN	0.975248
	BMP6+1x DM	0.280532
	BMP6+1X LDN	0.143632					error
								Lhx2
							RA	0
							1x DM	0.12141
							1X LDN	0.0710753
							BMP4	3.2771
							BMP4+1x DM	4.31623
							BMP4+5x DM	1.23793
							BMP4+10x DM	0.0406329
							BMP4+1x LDN	2.66895
							BMP4+10x LDN	0.426765
							BMP4+20x LDN	0.782567
							BMP6	0.885623
							BMP6+1x DM	0.316753
							BMP6+1X LDN	0.188077
